# Supplementary material for: Artificial Intelligence Predictor for Alzheimer’s Disease Trained on Blood Transcriptome: The Role of Oxidative Stress
Source: Int J Mol Sci. 2022 May 7;23(9):5237. doi: 10.3390/ijms23095237 (PMC9104709; doi:10.3390/ijms23095237)
Supplement: Supplementary file 1 [file ijms-23-05237-s001.zip › Table S2.tsv]

C1	Geo_accession	Age	Sex	condition	A_19_P00315452	A_19_P00315499	A_19_P00315502	A_19_P00315519	A_19_P00315523	A_19_P00315538	A_19_P00315577	A_19_P00315583	A_19_P00315631	A_19_P00315633	A_19_P00315691	A_19_P00315705	A_19_P00315709	A_19_P00315764	A_19_P00315778	A_19_P00315779	A_19_P00315810	A_19_P00315813	A_19_P00315832	A_19_P00315841	A_19_P00315856	A_19_P00315893	A_19_P00315894	A_19_P00315897	A_19_P00315898	A_19_P00315899	A_19_P00315914	A_19_P00316007	A_19_P00316013	A_19_P00316018	A_19_P00316061	A_19_P00316103	A_19_P00316108	A_19_P00316125	A_19_P00316144	A_19_P00316152	A_19_P00316159	A_19_P00316164	A_19_P00316166	A_19_P00316177	A_19_P00316207	A_19_P00316213	A_19_P00316227	A_19_P00316241	A_19_P00316242
gene_biotype	NA	NA	NA	NA	lncRNA	lncRNA	lncRNA	lncRNA	lncRNA	lncRNA	TEC	lncRNA	lncRNA	lncRNA	lncRNA	lncRNA	lncRNA	transcribed_unitary_pseudogene	lncRNA	lncRNA	lncRNA	lncRNA	processed_pseudogene	lncRNA	lncRNA	lncRNA	lncRNA	lncRNA	lncRNA	lncRNA	lncRNA	lncRNA	lncRNA	lncRNA	lncRNA	lncRNA	lncRNA	lncRNA	lncRNA	transcribed_unprocessed_pseudogene	lncRNA	lncRNA	lncRNA	lncRNA	lncRNA	lncRNA	lncRNA	lncRNA	lncRNA
hgnc_symbol	NA	NA	NA	NA			LINP1	LINC02144														LINC02533												BZW1-AS1
US81403231_252800416103_S01_GE1_107_Sep09_1_1	GSM2266610	age: 83	gender: male	C	-7.677013e-01	2.293134e+00	1.943233e+00	1.180698e+00	2.608306e-02	1.533972e+00	1.653084e+00	-2.940451e-02	-1.616566e-01	8.051744e-01	2.130650e+00	3.299085e+00	3.182181e+00	3.138599e+00	1.956145e-01	1.437172e+00	3.806583e+00	-7.684825e-01	2.805073e+00	1.126939e+00	-1.351105e+00	3.195309e+00	3.920040e-01	1.409817e+00	-2.390748e-01	1.421107e+00	3.016449e+00	3.077179e+00	2.427328e+00	6.457860e-01	1.724961e+00	-1.108144e+00	-4.515021e-01	-6.478560e-01	1.940146e-01	-1.438473e+00	4.477326e+00	2.716072e+00	-1.118038e+00	2.416417e+00	2.378618e+00	-2.809460e-01	2.567840e+00	1.232970e+00	1.989884e+00
US81403231_252800416103_S01_GE1_107_Sep09_1_2	GSM2266611	age: 64	gender: female	AD	2.513974e+00	2.850731e+00	1.281096e+00	4.292580e-01	2.684590e+00	6.247333e-01	-1.069026e+00	-1.330572e+00	-5.506120e-01	3.533081e-01	-9.849008e-02	2.875070e+00	2.339757e+00	2.583092e+00	3.659372e+00	7.150183e-01	2.557624e+00	-5.730544e-01	1.303918e+00	-2.217431e+00	-1.410114e+00	2.380888e+00	-1.225689e-01	-7.427158e-01	1.132911e+00	3.867484e-01	2.489190e+00	9.034965e-01	-1.205368e+00	2.052510e-02	-1.481607e+00	2.304405e+00	-2.105944e+00	-7.007824e-01	1.262996e+00	3.152806e-01	5.044316e+00	-2.859390e-01	-1.277498e+00	2.565013e+00	2.144311e+00	-7.726305e-01	-3.426748e-01	3.938435e-01	-9.378991e-01
US81403231_252800416103_S01_GE1_107_Sep09_1_3	GSM2266612	age: 70	gender: female	AD	-8.080643e-01	-1.450750e+00	1.721252e+00	7.324734e-01	-7.173512e-02	1.350038e+00	-4.790453e-01	1.916820e+00	-1.144122e-01	4.235968e-01	-1.466807e+00	2.287792e+00	-5.584813e-01	2.503335e-01	1.572270e+00	9.735716e-01	-1.301891e+00	2.159337e+00	-1.688327e+00	-1.718977e+00	-9.203165e-01	2.098177e+00	1.416241e-01	-3.369650e-01	2.149536e+00	1.329850e+00	-9.936547e-01	9.002136e-01	-1.367197e+00	4.120436e-01	-1.677340e-01	2.089050e+00	-3.627743e-01	-1.435925e+00	2.717433e+00	1.270209e+00	2.734902e+00	2.400625e+00	-8.151531e-01	2.403537e+00	-6.822080e-01	-2.739251e-01	-2.378530e+00	1.097312e+00	-4.397759e-01
US81403231_252800416103_S01_GE1_107_Sep09_1_4	GSM2266613	age: 71	gender: male	C	1.626620e+00	-1.369560e+00	1.224167e+00	3.572697e-01	-5.706425e-01	3.466865e-01	-1.183817e+00	-1.831860e+00	-6.435049e-01	7.913384e-02	-1.823976e+00	2.440499e+00	9.624486e-01	1.882906e+00	2.403692e+00	6.367849e-01	-8.159737e-02	-9.656891e-01	-1.316023e+00	2.171051e+00	-1.548020e+00	3.164197e+00	4.237682e+00	-8.620044e-01	-1.589178e+00	3.547150e-01	1.699873e+00	7.004756e-01	-1.730885e+00	-1.153319e-01	-4.039214e-01	8.192635e-01	-1.193283e+00	-1.218618e+00	-2.712263e-01	1.975059e+00	2.902191e+00	2.120615e+00	2.423289e+00	2.565663e+00	1.327164e+00	-7.143742e-01	-1.427489e+00	1.304794e-01	2.199157e+00
US81403231_252800416103_S01_GE1_107_Sep09_2_1	GSM2266614	age: 69	gender: female	C	1.594193e+00	1.558217e+00	-2.115130e-01	-2.756930e-01	1.535371e+00	-2.759733e-01	-1.598318e+00	-5.865888e-01	-6.699956e-01	1.233167e-01	-1.047555e+00	2.720823e+00	2.116136e+00	1.675642e+00	-9.869524e-01	-1.760993e-01	-1.066925e+00	-1.343602e+00	2.692387e+00	-1.129963e+00	-1.942541e+00	-7.490533e-01	-6.397305e-01	-1.199965e+00	-8.537324e-01	-3.857502e-01	1.660768e-01	-9.247727e-02	-4.787369e-01	-5.976395e-01	-1.044955e+00	-1.754981e+00	2.387053e+00	1.585895e+00	1.178091e+00	6.173275e-01	4.656536e+00	8.460720e-01	2.120033e+00	1.525078e+00	1.803731e+00	-1.269349e+00	-1.540960e+00	-3.949564e-01	-1.395272e+00
US81403231_252800416103_S01_GE1_107_Sep09_2_2	GSM2266615	age: 83	gender: male	AD	-9.918767e-02	6.399196e-01	-9.372244e-02	-3.316205e-01	1.845258e+00	-2.320711e-01	-1.371165e+00	1.842300e+00	-8.623176e-01	1.583286e+00	-1.364778e+00	2.375942e+00	-6.825079e-01	4.273934e-01	-1.700020e-01	1.816522e-01	-1.310627e+00	-1.350718e+00	1.844487e+00	8.079688e-02	-1.350511e+00	2.284785e+00	-6.655922e-01	-1.085032e+00	-4.170933e-01	-3.710307e-01	1.182749e-01	5.129899e-01	-2.203403e+00	1.836284e-01	-1.553298e+00	4.152687e-01	2.610854e+00	-6.806855e-01	-8.729828e-01	1.202888e+00	4.190893e+00	6.582952e-01	3.227936e+00	8.176093e-01	7.218373e-01	2.352301e-01	-3.167981e+00	-3.457065e-01	1.099063e-01
US81403231_252800416103_S01_GE1_107_Sep09_2_3	GSM2266616	age: 76	gender: male	AD	2.226975e+00	-1.585496e+00	2.029879e+00	2.308006e+00	8.199162e-01	1.790704e+00	4.090680e+00	-5.929781e-01	4.913594e-01	3.873838e+00	2.647101e+00	3.145117e+00	2.680863e+00	3.321064e+00	1.777864e+00	2.357181e+00	2.406874e+00	-3.502926e-01	2.978974e+00	-9.846194e-01	-9.377817e-01	2.434317e+00	2.004641e+00	4.741228e-02	2.361448e+00	1.679753e+00	2.813509e+00	2.432690e+00	-1.361223e+00	1.671500e+00	1.151341e+00	-7.581855e-01	1.045451e+00	-1.017015e+00	4.554629e-01	-1.547214e+00	4.030749e+00	-2.450774e-01	-7.361909e-01	3.065731e+00	3.089446e+00	-2.831248e-02	-2.354347e+00	1.658731e+00	-2.187660e-01
US81403231_252800416103_S01_GE1_107_Sep09_2_4	GSM2266617	age: 78	gender: female	C	3.802936e-01	2.304314e+00	4.268923e-01	-8.045488e-02	-6.710969e-01	1.108268e-01	-1.324079e+00	-1.365180e+00	-6.324266e-01	4.313317e+00	5.154197e-01	2.295665e+00	2.136252e+00	2.140759e+00	1.242446e+00	-1.263388e-02	1.494622e+00	-1.199072e+00	-1.688758e+00	1.756267e+00	-1.657337e+00	1.339630e+00	1.688933e+00	-9.136998e-01	-1.355205e+00	4.692898e-02	2.655904e+00	-2.530599e-02	-1.298304e+00	1.570243e+00	1.982874e+00	2.392203e+00	-4.589193e-01	-7.846364e-01	-5.925357e-01	1.521616e+00	3.162539e+00	2.849571e-02	2.710604e+00	2.359178e+00	1.650824e+00	2.277168e+00	-2.465033e-01	4.827920e-02	-2.595085e-01
US81403231_252800416965_S01_GE1_107_Sep09_1_1	GSM2266618	age: 79	gender: male	AD	2.305440e+00	-1.668903e+00	8.785410e-01	2.212569e+00	-2.482544e-01	8.111146e-01	-9.129041e-01	-1.288438e+00	1.797868e+00	1.742843e-01	1.981610e-01	-9.558524e-01	-8.731852e-01	1.431258e+00	-1.723505e-01	2.357241e-01	1.347475e+00	1.409508e+00	-3.109506e+00	-2.146315e+00	-1.093193e+00	-3.646047e-01	-2.989566e-01	-4.820762e-01	5.752259e-01	9.101418e-01	2.344839e+00	1.767810e+00	-1.005619e+00	1.161598e-01	5.235192e-01	-9.802250e-01	-1.832841e+00	-6.202435e-01	4.428713e-02	-1.851943e+00	-3.849882e+00	1.628494e+00	2.470775e+00	-2.503224e+00	-1.573555e+00	-4.668682e-01	2.383732e+00	7.371426e-01	1.736088e+00
US81403231_252800416965_S01_GE1_107_Sep09_1_2	GSM2266619	age: 70	gender: female	C	2.676849e+00	-1.495370e+00	9.337907e-01	3.007410e-01	8.093953e-02	1.280523e+00	2.587788e+00	2.348120e+00	-1.437422e-01	6.569818e-01	-1.386887e+00	-1.118186e+00	-2.440405e-01	1.673852e+00	-4.894662e-02	6.352953e-01	-7.686683e-01	1.713383e+00	-2.943066e+00	-1.915462e+00	4.587304e-01	-2.758908e-02	-6.775087e-02	-2.974624e-01	-1.028138e+00	1.211606e+00	-1.326511e-01	8.010094e-01	9.205530e-01	4.954044e-01	-4.325249e-01	-8.162339e-01	2.166926e+00	6.538510e-01	-2.718311e-02	-9.495737e-01	-4.796801e+00	-7.261663e-01	2.408780e+00	-1.047812e+00	-1.656964e+00	4.704549e-01	3.515066e-01	1.086038e+00	-4.913606e-01
US81403231_252800416965_S01_GE1_107_Sep09_1_3	GSM2266620	age: 71	gender: female	AD	2.2355858742	4.9724977207	0.4636242380	-0.1901017257	-0.4258257919	0.4146270289	1.3493353182	2.3224146860	0.6513097455	-0.0099612736	-0.5875394919	-1.1356519317	-0.4727301618	2.2022890244	0.0835823413	0.0080821930	-1.1220557363	1.7108771556	-3.1831827063	-2.1463151177	2.2153993636	2.2427756037	-0.4638400685	-0.5384401984	2.3549879887	0.5275456552	1.3100276136	0.1373018964	2.0288631539	-0.0961951067	1.1284306112	1.1110277132	0.4989715666	1.2081866061	1.9214611411	-1.6706406485	-4.7968014829	-1.0422706644	2.3722027582	-1.0313524068	-1.3357888634	-0.6658686530	1.6429357672	0.2819911724	-0.7612060779
US81403231_252800416965_S01_GE1_107_Sep09_1_4	GSM2266621	age: 88	gender: female	C	2.646145e+00	-1.103150e+00	1.499153e+00	4.831364e-01	1.848605e-01	1.563653e+00	2.002470e+00	-2.985906e-02	2.383394e-02	7.884677e-01	-4.859421e-01	-1.885832e+00	1.810638e-01	2.033886e+00	2.126859e-01	2.226613e+00	-8.352477e-01	-5.845428e-01	-2.934595e+00	-1.892182e+00	-8.750737e-01	2.527515e+00	2.749076e+00	-1.581206e-01	-8.586274e-01	1.623665e+00	-3.590229e-02	9.503292e-01	1.546729e+00	6.880386e-01	-1.586002e-01	-1.656744e-02	2.419253e+00	2.167332e+00	2.400434e+00	-1.278224e+00	-4.796801e+00	-6.112589e-01	2.238445e+00	-7.839560e-01	-8.905773e-01	-1.675686e-01	5.119027e+00	1.422832e+00	-2.810309e-01
US81403231_252800416965_S01_GE1_107_Sep09_2_1	GSM2266622	age: 91	gender: male	C	3.851763e+00	-8.591328e-01	-9.653873e-02	-1.818523e-01	-5.555748e-01	1.721322e-01	2.110340e+00	-8.823468e-01	7.677755e-01	-1.353943e-01	-1.739333e+00	2.485772e+00	7.917158e-01	1.721252e+00	-7.117183e-01	-5.129233e-02	5.300364e-01	-1.198033e+00	-1.645108e+00	-1.408488e+00	-1.474136e+00	-7.307007e-01	-5.006731e-01	-4.802070e-01	-9.103582e-01	-4.085616e-02	-9.261993e-01	2.768470e-02	-1.909982e+00	-3.394765e-01	6.182806e-01	-1.276099e+00	2.135895e+00	2.065643e+00	-7.059086e-01	-8.372451e-01	-2.278162e+00	-1.131369e+00	2.993927e+00	1.171940e+00	-9.825763e-01	-9.294586e-01	1.041848e+00	5.338723e-02	9.656344e-01
US81403231_252800416965_S01_GE1_107_Sep09_2_2	GSM2266623	age: 72	gender: male	C	3.801528e+00	-1.420476e+00	3.534158e+00	1.548693e-01	-3.714772e-01	3.537264e-01	-1.103673e+00	1.480906e+00	-4.538592e-01	1.062945e-01	-1.708093e+00	1.871895e+00	-1.251768e+00	1.584934e+00	-5.503490e-01	2.780661e-01	1.016668e+00	-1.051933e+00	-1.410739e+00	-2.263970e+00	-1.248252e+00	1.707640e-01	-2.457551e-01	-6.820013e-01	1.851709e+00	1.690648e-01	-9.008744e-01	3.361143e-01	-1.727357e+00	-1.239818e-01	7.873841e-01	-1.158787e+00	2.255768e+00	1.568408e+00	-5.514482e-01	-8.177303e-01	-2.474688e+00	-9.484205e-01	2.217438e+00	1.333183e+00	-1.489514e+00	-7.817798e-01	8.076468e-01	1.270839e+00	-8.958695e-01
US81403231_252800416965_S01_GE1_107_Sep09_2_3	GSM2266624	age: 82	gender: male	C	4.502084e-01	-1.120658e+00	2.378389e+00	1.975669e+00	1.124777e+00	2.391343e+00	-2.367742e-01	2.897616e+00	1.112823e+00	2.618860e+00	-3.984370e-01	-1.491862e+00	-7.535166e-01	1.649413e+00	3.888501e+00	2.075501e+00	2.286087e+00	5.884164e-01	-2.610399e+00	-5.939862e-01	-5.215102e-01	9.192222e-01	1.317254e+00	6.109270e-01	-5.944614e-01	2.366450e+00	1.191929e+00	2.023242e+00	-1.144275e+00	1.645920e+00	-6.262002e-01	1.888828e+00	-1.028776e+00	-1.205368e+00	1.651793e+00	-2.109842e+00	-3.205503e+00	-6.216000e-02	-3.112998e-01	-9.030476e-02	-3.050948e-01	6.367849e-01	2.316984e+00	2.367908e+00	7.083494e-01
US81403231_252800416965_S01_GE1_107_Sep09_2_4	GSM2266625	age: 70	gender: male	C	1.293862e+00	-1.034309e+00	2.396272e+00	2.080138e+00	1.197447e+00	2.436841e+00	-1.041306e-01	2.622993e+00	3.533763e+00	1.887854e+00	-9.849865e-01	4.006022e+00	-9.541694e-01	1.566002e+00	1.229351e+00	2.215321e+00	1.964939e-01	3.602234e+00	-2.834362e+00	-1.725826e+00	-5.251788e-01	1.057530e+00	1.427921e+00	5.870739e-01	-6.401101e-01	2.403387e+00	-4.356575e-01	2.168737e+00	-4.739176e-02	1.818989e+00	-1.228619e+00	2.679166e+00	-2.423329e-01	-7.352159e-01	1.682878e+00	-1.557507e+00	-4.185575e+00	-6.069785e-02	-3.395663e-01	-1.122891e+00	-2.183036e+00	5.775657e-01	3.269152e-01	2.389601e+00	2.995658e-01
US81403231_252800416966_S01_GE1_107_Sep09_1_1	GSM2266626	age: 84	gender: male	AD	3.313487e+00	-5.247089e-01	-9.082774e-01	-5.457828e-01	-2.493234e-01	-7.197459e-01	1.957070e+00	1.186453e-02	-1.277107e+00	-5.794286e-01	1.375763e+00	-2.948243e-01	-5.505222e-01	2.208362e+00	-1.537152e+00	-4.444971e-01	2.700365e+00	-6.692202e-01	-4.185575e+00	-2.611512e-01	4.014882e+00	-1.062613e+00	-7.665080e-01	-1.492128e+00	-2.020632e+00	-5.568034e-01	2.070410e+00	-4.048507e-01	-2.491090e+00	-6.333644e-01	1.215533e+00	-5.961540e-01	5.314980e-01	5.044316e+00	-9.688360e-01	6.057325e-02	-3.231011e+00	-1.743049e+00	-2.172171e-01	1.996470e+00	-1.866886e+00	1.691472e+00	3.083368e+00	-8.095947e-01	-6.309525e-03
US81403231_252800416966_S01_GE1_107_Sep09_1_2	GSM2266627	age: 84	gender: male	AD	2.194926e+00	4.361105e-01	-6.595111e-01	-4.903333e-01	1.255180e+00	-2.618842e-01	3.567196e-01	2.866098e-01	-2.985906e-02	-5.012718e-01	5.982800e-01	4.323726e-01	-1.324527e-01	-1.182319e+00	-1.186920e+00	-4.356575e-01	-1.464643e+00	3.200752e-01	-2.388015e+00	1.995771e-01	-1.435716e+00	-9.674937e-01	-7.773142e-01	-1.069426e+00	-1.776870e+00	-2.230320e-01	-9.990602e-01	-3.786958e-01	-2.249630e+00	8.717730e-01	1.533171e-01	3.161698e-01	1.858546e+00	3.060497e+00	-7.706578e-01	1.377520e+00	1.103643e+00	-1.480645e+00	-2.508770e-01	1.223024e+00	-1.642605e-01	-6.482341e-01	-8.093970e-01	-2.687904e-01	-1.191185e+00
US81403231_252800416966_S01_GE1_107_Sep09_1_4	GSM2266628	age: 79	gender: female	AD	2.258322e+00	-1.496336e+00	-2.556954e-01	1.425209e-01	-4.820762e-01	-2.560566e-02	1.906338e-01	1.828230e+00	-7.962327e-01	2.806069e-01	-4.901690e-01	-9.496841e-01	-1.919481e+00	8.169136e-01	-8.876241e-01	2.927193e-01	5.451057e-01	-5.013633e-01	-3.750074e+00	-1.582211e+00	5.985119e-01	-6.653167e-01	7.222224e-01	-1.467245e-01	-1.355405e+00	1.143688e-01	5.423317e-01	5.147693e-01	-1.766980e+00	-1.019249e-02	1.234705e+00	-1.327108e+00	-1.286253e+00	4.435274e+00	-5.972831e-01	7.433433e-01	-2.934595e+00	-1.131734e+00	3.888531e-01	6.678929e-01	-2.115692e+00	-1.119582e+00	6.485233e-01	-1.280313e-01	-3.784374e-01
US81403231_252800416966_S01_GE1_107_Sep09_2_2	GSM2266629	age: 76	gender: female	AD	1.471357e+00	-2.023320e-01	-1.793281e-03	8.187681e-01	1.838765e+00	1.242446e+00	1.016400e+00	-8.929294e-01	-4.490303e-01	3.973541e-01	-8.607447e-02	2.067445e+00	-1.883588e+00	2.962952e-01	-5.543687e-01	6.382243e-01	-1.111607e+00	4.637553e-01	1.933889e+00	-1.475018e-01	-9.661376e-01	-4.192175e-01	1.188763e-01	-5.551303e-01	-3.547761e-01	6.556423e-01	-8.490709e-01	2.372902e+00	-1.944277e+00	9.053896e-02	-7.088756e-01	-1.048961e+00	2.368644e+00	3.838760e+00	-2.204088e-01	-7.139758e-01	5.720881e-01	-8.888918e-01	3.370699e+00	2.804495e+00	2.157343e-01	-8.389535e-01	-8.244030e-01	5.736656e+00	-7.599508e-01
US81403231_252800416966_S01_GE1_107_Sep09_2_3	GSM2266630	age: 77	gender: male	AD	2.303686e+00	3.909190e-01	-9.007294e-01	-3.780075e-01	2.002590e+00	-2.726748e-01	1.996733e+00	1.426904e+00	-8.455792e-01	-6.593237e-01	1.895933e-01	5.569992e-01	-1.026214e+00	-1.322644e+00	-1.215814e+00	-4.744979e-01	-1.362995e+00	2.773657e+00	-2.208187e+00	-1.249134e-02	-8.675040e-02	-9.762795e-01	-6.508965e-01	-1.083415e+00	-1.001742e-01	-3.928452e-01	-1.430002e+00	-5.532162e-01	-1.572687e+00	-6.985339e-01	7.051494e-01	-1.493876e+00	2.064820e+00	2.200998e+00	-8.344911e-01	1.222442e+00	-1.855624e+00	-1.274021e+00	1.633853e+00	7.084212e-01	6.797982e-02	-3.121589e-01	2.004118e+00	-3.085947e-01	6.623416e-02
US81403231_252800416967_S01_GE1_107_Sep09_1_2	GSM2266631	age: 69	gender: female	AD	-0.5856877635	-1.5663674887	-0.1027988274	-0.3963878219	-0.6314148355	0.2794088627	-1.4182665597	2.0929736079	-0.9890488344	-0.4075317848	2.6852525269	0.1477169224	-1.6332355896	2.8232328362	-0.8222531776	-0.4697896497	3.8188399807	-1.3445864550	1.0905439433	2.3558565782	2.6025356194	0.3018006353	-0.7075254835	-0.8421615517	-1.7782089712	-0.0544553129	2.3860152921	-0.3897562323	-0.2038977853	-0.6484217189	1.8147241856	-1.3381109852	-2.2575176507	3.0332997260	-0.7470336534	2.4877170298	5.5533364101	-1.3777817655	0.6440082801	2.2507604935	1.9459869540	-1.0472735476	2.6518725381	0.2846211338	-1.0861084843
US81403231_252800416967_S01_GE1_107_Sep09_1_4	GSM2266632	age: 70	gender: female	AD	7.441223e-01	-1.013993e-01	-2.507224e-01	-6.642156e-01	-8.238918e-01	-5.173858e-02	-9.260965e-01	7.069303e-01	-1.180526e+00	-6.824018e-01	2.997335e-01	-9.205753e-01	6.770734e-01	5.459558e-01	-9.351179e-01	-7.535166e-01	1.051829e+00	-1.532848e+00	-3.436364e+00	2.380170e+00	1.156695e-01	-1.247091e+00	-9.624492e-01	-7.701811e-01	-2.147284e+00	-3.115786e-01	-1.294579e-01	-6.990242e-01	-2.452859e+00	-8.825464e-01	4.249213e-01	1.977148e-01	4.809460e-01	1.822185e+00	-1.044955e+00	2.260815e+00	3.709475e+00	-1.646114e+00	1.102608e+00	7.590481e-01	8.704075e-03	1.298766e+00	-1.633328e-01	-5.089463e-02	-1.314912e+00
US81403231_252800416967_S01_GE1_107_Sep09_2_1	GSM2266633	age: 76	gender: female	C	5.686783e-01	-1.821114e+00	-1.634923e-01	-2.353146e-01	-5.097275e-01	5.646059e+00	-1.477196e+00	8.398084e-01	-8.321032e-01	-2.181061e-01	2.373937e+00	7.041862e-01	-5.446178e-01	2.423533e+00	-7.757048e-01	-2.919277e-01	3.654374e+00	1.050351e+00	-2.528585e+00	2.296488e+00	-1.537935e+00	-8.886760e-01	-6.029137e-01	-7.645613e-01	-1.549487e+00	4.915585e-01	1.901192e+00	-1.888959e-01	-7.922227e-01	-3.969877e-01	5.129899e-01	-1.220170e+00	6.207530e-01	1.108440e+00	-5.654614e-01	2.475344e+00	5.715035e+00	-1.268493e+00	-6.476705e-01	5.044447e-01	1.509794e+00	-1.049472e+00	2.492551e+00	5.644638e-01	1.573764e+00
US81403231_252800416967_S01_GE1_107_Sep09_2_2	GSM2266634	age: 72	gender: female	C	2.588054e-01	-2.371021e+00	-8.526269e-02	-3.222781e-01	-5.939862e-01	4.285019e-01	-1.508127e+00	2.432259e+00	-8.974546e-01	-3.156511e-01	2.483485e+00	1.870650e-01	2.262269e+00	2.455608e+00	-8.395482e-01	-3.718813e-01	3.790133e+00	-1.425970e+00	-2.471981e+00	1.706423e+00	3.562774e+00	-9.752091e-01	-6.739620e-01	-8.235080e-01	-1.446606e+00	3.032565e-01	2.288905e+00	2.143135e+00	-2.341123e+00	-5.019001e-01	-1.658643e+00	-2.890157e-01	6.780031e-01	2.641351e+00	-7.088756e-01	2.554876e+00	5.386613e+00	-1.332656e+00	-1.055317e+00	1.981771e+00	1.949172e+00	-1.099373e+00	2.585521e+00	4.553496e-01	8.778080e-01
US81403231_252800416967_S01_GE1_107_Sep09_2_3	GSM2266635	age: 65	gender: male	C	1.294692e+00	-2.534471e+00	-2.863829e-01	-3.964765e-01	-7.693502e-01	7.973716e-02	1.604622e+00	6.361355e-01	-1.009582e+00	-4.615095e-01	1.989400e+00	3.173223e-01	-2.266509e+00	2.975322e+00	-9.614306e-01	-4.564781e-01	3.062721e+00	-1.542678e+00	5.296884e-01	3.124939e+00	1.882956e+00	-1.068014e+00	-7.375101e-01	-9.732333e-01	-1.079463e+00	-2.195144e-02	-8.836010e-01	-3.755116e-01	-1.389741e+00	-6.454913e-01	7.730227e-01	-1.566951e+00	2.324584e+00	2.526610e+00	-8.609658e-01	2.927657e+00	6.058209e+00	-1.408488e+00	2.422426e+00	2.089413e+00	2.328934e+00	-1.215814e+00	6.708924e-01	1.005960e-01	-1.154921e+00
US81403231_252800416967_S01_GE1_107_Sep09_2_4	GSM2266636	age: 75	gender: male	C	9.027074e-01	2.078682e+00	-1.476973e-01	-3.307526e-01	-7.440617e-01	2.157343e-01	-1.346052e-01	-6.926091e-01	2.207717e-01	-4.457778e-01	2.462709e+00	1.610864e+00	-2.984504e-01	2.980185e+00	-9.395007e-01	-4.295738e-01	3.271447e+00	-7.735199e-01	5.214706e-01	2.703367e+00	2.291033e+00	4.829922e-01	-7.004975e-01	1.101536e+00	-2.030445e-01	4.125133e-02	-4.566403e-01	-3.623570e-01	-2.520842e+00	-6.520173e-01	-1.448158e+00	-1.131250e+00	2.622993e+00	2.561529e+00	-8.606571e-01	2.608920e+00	6.121083e+00	-1.438938e+00	-5.953382e-01	1.710218e+00	2.504165e+00	-1.196575e+00	1.452875e+00	2.229791e-01	-1.169173e+00
US81403231_252800417012_S01_GE1_107_Sep09_1_1	GSM2266637	age: 74	gender: female	AD	1.982615e+00	-2.263970e+00	-1.380486e-01	-6.448269e-01	6.973236e-01	-8.285480e-02	-3.470159e-01	3.980899e+00	2.325610e+00	-5.809174e-01	1.521323e-01	8.995223e-01	3.352996e+00	4.081214e-01	8.511575e-01	-5.483551e-01	1.282140e+00	5.238970e-01	-1.208196e+00	-2.834069e-01	-6.679598e-01	-1.031352e+00	-9.142475e-01	-1.070814e+00	-1.904105e+00	-1.091349e-01	2.226151e-01	-4.950227e-01	-2.219931e+00	-6.562226e-01	-1.357770e+00	-1.599803e+00	-2.296082e+00	3.577876e+00	-6.997266e-01	2.536647e+00	5.656290e+00	2.481998e+00	-1.605660e+00	-9.607225e-01	-6.484217e-01	-1.084248e+00	1.368892e+00	-1.073426e-01	-8.280476e-01
US81403231_252800417012_S01_GE1_107_Sep09_1_2	GSM2266638	age: 91	gender: female	AD	1.409267e+00	-1.046648e+00	-2.184077e-01	-5.791604e-01	-1.069552e+00	-3.740504e-01	-3.058177e-02	1.895862e+00	-1.071482e+00	-7.481019e-01	-1.336157e+00	-1.225354e+00	9.363253e-01	1.433000e+00	-8.748378e-01	-1.376012e-01	-1.186177e-01	7.895291e-01	-3.750074e+00	1.242446e+00	1.901160e+00	2.373866e-01	-8.970815e-01	-1.276099e+00	-7.349370e-01	-3.461736e-01	-1.327312e-01	-5.275247e-01	2.455455e-01	-7.910819e-01	-3.975174e-01	-1.705360e+00	2.886827e-01	2.919812e+00	-7.222670e-01	2.118927e+00	1.317254e+00	2.173034e+00	-2.368586e-01	-1.184932e+00	-1.504648e+00	1.068883e+00	-9.876554e-01	-4.533672e-01	-1.356745e+00
US81403231_252800417012_S01_GE1_107_Sep09_1_3	GSM2266639	age: 68	gender: male	C	-7.580915e-01	-1.841741e+00	1.941250e+00	1.146739e+00	-1.742923e-01	1.023609e+00	-8.676169e-01	-5.841086e-01	-1.887310e-01	5.677049e-01	-1.009573e-01	-2.899907e+00	-1.583076e+00	1.109554e+00	1.523393e-01	1.293878e+00	3.354819e+00	-6.270853e-01	-2.576575e+00	1.271473e+00	-1.065981e+00	-1.425647e-01	3.466100e-01	-4.299333e-01	-1.252402e+00	1.405486e+00	1.901192e+00	1.324812e+00	-1.246758e+00	3.980873e-01	-1.038925e-01	-1.048171e+00	-1.992912e+00	3.001785e+00	6.566063e-01	-5.271889e-02	3.954923e+00	-2.965512e-01	-1.047436e+00	6.384797e-01	-9.619955e-01	-2.415373e-01	2.224097e+00	9.327471e-01	-4.488538e-01
US81403231_252800417012_S01_GE1_107_Sep09_1_4	GSM2266640	age: 72	gender: male	AD	2.1782854348	-1.8937720313	1.7282996924	0.9223622641	-0.1078271301	1.2604997792	1.0447676209	-1.9400502951	-0.0974295022	0.5518824793	2.2265482883	2.2155617071	-1.6139670286	2.7551324058	0.7922995724	1.1994552212	3.1867597334	2.4935352207	2.6700747962	2.4587037100	0.4707649630	-0.0652156583	0.2537970201	-0.4027253749	-1.3374976888	1.4007216503	2.6518239063	1.1640317876	2.2479750800	0.4783889990	-0.4360758557	1.4416076657	-2.1998778122	3.6897613023	0.5180825552	2.0422203738	4.3326119356	-0.7656029433	0.1588498648	2.5453046255	2.4252135039	-0.0617698681	2.6663343797	1.0258229249	-0.4831277458
US81403231_252800417012_S01_GE1_107_Sep09_2_3	GSM2266641	age: 87	gender: male	AD	2.140015e+00	4.852787e-01	1.248128e-02	-3.390725e-01	1.488546e+00	-2.020662e-01	-1.208806e+00	2.086124e+00	-7.846364e-01	-5.214233e-01	3.076872e-01	-1.580074e-01	6.251820e-01	-1.647721e+00	-6.245544e-01	-3.206794e-01	-1.800377e+00	9.214925e-01	-3.750074e+00	1.187792e+00	-8.836978e-01	6.162191e-01	-6.210994e-01	-9.004044e-01	-1.484831e+00	-1.137944e-01	-9.565535e-01	-3.331487e-01	-1.890975e+00	-5.655614e-01	2.807576e-01	4.064853e+00	1.572541e+00	1.242620e-01	-4.997168e-01	1.126939e+00	3.566430e-01	-8.249106e-01	-1.150837e+00	-2.161275e-01	-1.077396e+00	-3.122382e-01	-5.261175e-01	-2.153083e-01	4.118909e-01
US81403231_252800417012_S01_GE1_107_Sep09_2_4	GSM2266642	age: 72	gender: female	AD	1.620869e+00	1.087651e+00	2.281143e-02	-4.612712e-01	-9.594493e-01	-2.601562e-01	-1.572107e+00	1.813690e+00	-9.436251e-01	-6.112589e-01	-8.604558e-01	1.022828e+00	-1.564345e+00	1.423364e-01	-7.199304e-01	-7.880940e-02	-1.281001e+00	-1.345951e+00	1.164975e+00	4.603437e-01	-1.663738e+00	-9.648300e-01	-7.773142e-01	6.952559e+00	-2.047079e+00	-1.373653e-01	-9.670490e-01	-3.795937e-01	-8.797517e-01	1.858611e-01	9.264755e-01	-1.756094e+00	2.275727e+00	2.678079e+00	-5.425586e-01	2.202685e+00	3.804829e+00	-1.483986e+00	5.634492e-01	4.227153e-01	-1.710226e-01	-9.909162e-01	-1.052545e+00	-3.117333e-01	-1.193153e+00
US81403231_252800417013_S01_GE1_107_Sep09_1_2	GSM2266643	age: 88	gender: male	AD	1.193887e+00	2.713150e+00	-2.324539e-01	-9.017693e-01	1.356764e+00	-7.511215e-01	2.565400e+00	2.330679e+00	-1.419129e+00	-8.949408e-01	7.507107e-02	1.949287e+00	5.156096e-01	8.175208e-01	-9.343562e-01	-6.728348e-01	-7.028676e-01	-1.810134e+00	-2.284256e-01	1.690786e+00	2.989677e+00	-1.301694e+00	-7.453646e-02	5.011107e-01	-4.659600e-01	-5.612109e-01	5.830131e-02	-6.472979e-01	2.685599e+00	-8.770278e-01	2.167700e+00	-1.388151e+00	-2.558189e+00	6.053489e+00	-9.470641e-01	2.406592e+00	2.748122e+00	1.497758e+00	-2.049472e+00	-4.575733e-01	-1.357719e-01	-4.361450e-01	2.629742e+00	-8.380310e-01	-3.944490e-01
US81403231_252800417013_S01_GE1_107_Sep09_1_3	GSM2266644	age: 76	gender: male	AD	2.806069e-01	2.592324e+00	-2.565559e-01	-6.402040e-01	2.439573e+00	-5.529333e-01	2.596301e+00	2.661065e+00	6.286160e-02	-6.614426e-01	7.234882e-01	2.182981e+00	7.110027e-01	-1.065672e-01	-1.052685e+00	3.148263e+00	-1.669609e+00	2.378471e+00	5.759768e-01	1.629534e+00	2.649457e+00	-1.114230e+00	-2.015180e-01	-8.479288e-01	7.542003e-02	-2.618018e-01	-8.352477e-01	-3.960646e-01	7.016460e-01	-6.828934e-01	1.774776e+00	-6.827918e-01	-2.388015e+00	5.473577e+00	2.743137e-01	2.559993e+00	3.950009e+00	-1.439374e+00	-1.808661e+00	4.827188e-01	3.980873e-01	-1.199699e+00	2.497032e+00	-5.970107e-01	7.094993e-01
US81403231_252800417013_S01_GE1_107_Sep09_1_4	GSM2266645	age: 80	gender: male	AD	-4.673577e-01	2.597384e+00	-9.392692e-01	-7.455148e-01	-8.274917e-02	-1.036001e+00	2.610971e+00	6.403613e-01	-1.681977e+00	-1.105464e+00	2.892151e+00	-1.073426e-01	-5.058697e-02	1.830105e-01	-1.751627e+00	-4.810417e-01	3.018538e+00	-7.639503e-02	-2.828449e+00	2.132948e+00	2.807498e+00	-1.575788e+00	-7.880940e-02	-3.064669e-01	-5.981680e-01	-3.856566e-01	2.427338e+00	-9.297008e-01	2.588806e+00	2.574763e-01	1.983878e+00	-1.260076e-01	-7.213014e-01	6.378858e+00	-3.135040e-01	1.867923e+00	-1.012731e+00	-2.905551e-01	-4.123835e-01	6.672271e-01	-1.597693e-01	2.577396e+00	4.206679e+00	-1.013612e+00	-4.477662e-01
US81403231_252800417013_S01_GE1_107_Sep09_2_3	GSM2266646	age: 75	gender: female	AD	2.411592e+00	2.682233e+00	4.531886e-01	-1.784811e-01	1.480846e-01	-7.395396e-01	3.218009e+00	1.868590e+00	-1.292434e+00	-7.628616e-01	1.547538e+00	2.626304e+00	1.977534e+00	1.202074e+00	-1.234555e+00	-4.709660e-01	-1.269707e+00	-1.856098e+00	5.141431e-01	2.852082e+00	6.702797e+00	6.029147e-02	5.946589e-01	-1.494578e+00	-2.376951e+00	-3.454626e-01	-5.209924e-02	-4.353011e-01	2.687491e+00	2.891818e+00	2.322364e+00	1.665230e-01	2.085846e+00	5.947594e+00	-4.166944e-01	2.492551e+00	3.344579e+00	-7.638828e-01	-2.154311e+00	1.758819e+00	2.291266e+00	3.336008e+00	2.837214e+00	-7.140821e-01	1.801370e+00
US81403231_252800417013_S01_GE1_107_Sep09_2_4	GSM2266647	age: 73	gender: female	AD	1.214058e+00	-1.592249e-01	9.588783e-01	1.383474e+00	-1.016796e+00	-1.171099e+00	1.912707e+00	2.306312e+00	-1.344586e+00	1.616671e+00	2.446295e+00	-4.916362e-01	-1.158142e+00	1.853627e+00	-1.562560e+00	2.053948e+00	2.368271e+00	3.086073e+00	1.604032e-01	2.329625e+00	4.068462e+00	-4.235922e-01	1.225121e+00	-1.532848e+00	-7.108626e-01	-7.571848e-01	1.886823e+00	2.456985e+00	2.253880e+00	-1.205151e-01	2.505618e+00	-3.933758e-01	-1.105756e+00	6.378858e+00	-1.170665e+00	9.139020e-01	2.608839e+00	-6.377353e-01	-1.559400e+00	2.210365e+00	-3.651706e-01	1.915065e+00	2.381675e+00	-1.049333e+00	-5.891476e-01
US81403231_252800417014_S01_GE1_107_Sep09_1_4	GSM2266648	age: 75	gender: male	AD	2.323721e+00	-1.567847e+00	1.877255e+00	1.284209e+00	6.712523e-01	2.295665e+00	4.491181e-01	2.458833e+00	8.082193e-03	2.516842e+00	3.737344e-01	2.127318e+00	-1.418716e+00	-1.064620e+00	1.778090e-01	1.426097e+00	-1.345951e+00	-5.882691e-01	-2.183036e+00	2.621764e+00	2.326197e+00	2.152878e-02	2.650077e+00	2.948288e+00	-1.043281e+00	2.173719e+00	-9.404234e-01	1.669343e+00	2.386015e+00	2.553219e+00	-7.938298e-01	1.933401e+00	-1.784295e+00	6.365271e+00	5.828278e-01	2.325185e+00	-6.538393e-01	-6.200279e-01	-6.923350e-01	4.439954e-01	-2.696658e-01	-2.142292e-01	2.614425e+00	2.269741e+00	7.180300e-02
US81403231_252800417014_S01_GE1_107_Sep09_2_2	GSM2266649	age: 71	gender: female	C	-8.090807e-01	2.525523e+00	1.936466e+00	2.307690e+00	1.965876e+00	2.471922e+00	2.670369e+00	-3.748100e-01	1.642385e+00	2.378126e+00	2.543429e+00	5.442731e-01	2.490482e+00	4.059684e-01	1.122438e+00	2.397867e+00	2.048943e+00	2.720167e+00	-2.789008e-01	-8.629828e-02	3.220649e+00	1.657449e+00	1.915236e+00	1.363070e+00	9.456837e-02	2.522374e+00	2.489073e+00	2.428703e+00	3.160184e+00	2.437945e+00	-6.968378e-01	3.130220e-01	-8.418535e-01	6.010859e+00	2.011338e+00	2.428352e+00	-1.646199e-01	6.116624e-01	4.159293e-01	7.221611e-01	-3.065464e-01	6.959510e-01	3.397235e+00	2.438678e+00	2.508635e+00
US81403231_252800417014_S01_GE1_107_Sep09_2_3	GSM2266650	age: 75	gender: male	AD	-5.559214e-01	-4.562172e-01	-1.173859e+00	-8.692745e-01	3.231882e-02	-6.924351e-01	2.408356e+00	-1.905612e-01	-1.444408e+00	-8.622051e-01	1.615823e+00	-6.566913e-02	-5.513551e-01	1.016501e+00	-6.144955e-01	-5.221744e-01	5.946589e-01	-4.919124e-01	-1.782099e+00	2.079597e+00	4.118957e+00	7.305394e-01	1.930109e+00	-1.189014e+00	-4.253924e-01	-6.208169e-01	9.328102e-01	-7.598569e-01	3.206529e+00	2.025458e-01	2.388318e+00	-2.920335e-01	-1.079218e-01	9.225525e+00	2.865804e+00	2.432690e+00	-4.696136e-01	-4.883299e-01	2.447097e+00	5.024581e-01	-4.420724e-01	2.110340e+00	4.181552e+00	-7.232364e-01	1.992055e+00
US81403231_252800417014_S01_GE1_107_Sep09_2_4	GSM2266651	age: 65	gender: female	C	-2.242058e+00	1.516593e+00	-6.843436e-01	-4.121017e-01	-9.631138e-01	-3.333452e-01	2.347327e+00	6.483184e-01	-1.075997e+00	-5.072238e-01	1.328574e+00	-1.528855e-01	-1.166977e+00	1.758349e+00	-1.237323e+00	2.377661e+00	-8.389535e-01	-1.208806e+00	7.167991e-02	2.241100e+00	4.054605e+00	-1.083730e+00	-7.531070e-01	-1.199212e+00	-1.569558e+00	-2.477589e-01	2.627187e-01	-2.921139e-01	3.721072e+00	-6.325206e-01	2.129705e+00	-1.197344e-01	-1.241171e+00	6.561508e+00	-8.737224e-01	2.516049e+00	-2.602587e-01	-3.381839e-01	2.272199e+00	5.313846e-02	6.980944e-01	1.151462e+00	2.572897e+00	-3.357156e-01	-1.131369e+00
US81403231_252800417021_S01_GE1_107_Sep09_1_1	GSM2266652	age: 79	gender: male	C	2.289889e+00	2.588599e+00	2.052787e+00	1.904885e+00	7.732295e-01	2.111854e+00	2.495561e+00	2.446749e+00	6.366441e-01	1.372218e+00	-4.236688e-01	8.481925e-01	-6.363917e-01	-1.165067e+00	6.460311e-01	1.761861e+00	-5.447909e-01	-2.082738e-01	2.736794e+00	2.348006e+00	-4.164461e-01	5.036280e-01	1.213214e+00	2.399551e+00	-4.192993e-02	2.119910e+00	-5.856036e-01	1.779430e+00	-6.872130e-01	3.086073e+00	3.866166e+00	1.572799e+00	2.737136e+00	-7.831818e-01	8.774306e-01	1.359542e-01	5.237234e-01	-3.384995e-02	-3.332365e-01	2.506945e+00	2.740249e+00	1.957581e-01	6.350511e-01	2.234725e+00	3.445048e+00
US81403231_252800417021_S01_GE1_107_Sep09_1_2	GSM2266653	age: 89	gender: male	C	-7.723340e-02	-1.380475e+00	-1.662126e-01	-6.263048e-01	-1.074506e+00	-4.795282e-01	-1.504648e+00	2.415867e+00	3.537380e+00	-7.839560e-01	-5.992148e-01	1.850494e+00	9.123058e-01	1.528617e+00	2.543429e+00	4.847784e+00	1.089527e+00	-1.383727e+00	7.247743e-01	2.112963e-01	-1.842281e+00	2.910117e+00	-9.150894e-01	6.331350e-01	2.050770e+00	-4.521860e-01	3.946381e-01	-5.650113e-01	-2.410655e+00	-8.560463e-01	-2.397269e+00	2.540797e+00	2.975021e+00	-2.365527e+00	-8.081619e-01	2.369563e+00	4.161144e+00	2.402930e+00	3.409221e+00	-1.171224e-01	-2.860428e-02	-1.095406e+00	-2.582893e-01	-1.023145e-01	-1.295002e+00
US81403231_252800417021_S01_GE1_107_Sep09_1_3	GSM2266654	age: 77	gender: female	C	-7.260809e-01	-1.665126e+00	2.078328e+00	8.713572e-01	-8.536325e-02	1.366585e+00	-6.572445e-01	1.339156e+00	3.806583e+00	3.255288e+00	-8.896220e-01	1.842523e+00	-7.663989e-01	1.620564e+00	3.801329e-01	9.489267e-01	-6.345456e-01	-4.941532e-01	2.456260e+00	2.673490e+00	-1.036863e+00	3.553414e+00	2.017919e-01	-3.220025e-01	2.729884e+00	1.457277e+00	-1.064620e+00	8.977196e-01	-1.649410e+00	3.150078e-01	-1.590363e+00	-9.004044e-01	3.097833e+00	-1.608972e+00	2.184090e+00	1.844394e+00	5.309729e+00	1.700239e+00	-4.581067e-01	-5.376470e-01	2.502728e+00	-9.867125e-02	-2.395637e+00	1.265110e+00	-3.910595e-01
US81403231_252800417021_S01_GE1_107_Sep09_1_4	GSM2266655	age: 80	gender: male	C	-3.127451e+00	-7.758208e-01	9.481737e-01	2.135403e-01	-2.640842e-01	9.502821e-01	-6.657213e-02	2.441203e+00	2.491748e+00	5.404721e-03	-7.899138e-01	1.571014e+00	1.178786e+00	2.331830e+00	2.532775e+00	2.142852e-01	2.423036e+00	1.645973e+00	2.402735e+00	1.637109e+00	5.848865e-01	-3.659777e-01	-1.558096e-01	2.841720e-02	-7.410984e-01	8.894960e-01	1.272451e+00	1.784655e-01	-1.263170e+00	-4.325253e-02	-1.467272e+00	-3.647766e-01	-1.537443e+00	2.393962e+00	1.249329e-01	1.763499e+00	3.979263e+00	3.091281e+00	2.631239e+00	-2.595911e-01	6.852693e-01	-3.128547e-01	1.802630e+00	9.278198e-01	-5.093103e-01
US81403231_252800417021_S01_GE1_107_Sep09_2_1	GSM2266656	age: 70	gender: female	C	-3.126790e-01	-2.164962e+00	4.713844e-01	2.523342e+00	-6.775797e-01	2.742239e-01	-1.241872e+00	2.295983e+00	-7.229542e-01	2.572049e+00	-1.055812e+00	2.034162e+00	1.580729e+00	1.740944e+00	3.449058e+00	-2.941441e-01	-6.589391e-01	2.362243e+00	9.543424e-02	-1.500064e-01	-1.244269e+00	-7.478849e-01	-5.814426e-01	2.444831e+00	-6.042419e-01	1.499755e-01	-7.901120e-01	3.356136e-01	-5.399934e-01	-5.036627e-01	1.227810e+00	-1.393844e+00	-1.135652e+00	-1.827938e+00	-4.551719e-01	-2.819042e-01	4.310295e+00	-1.253878e+00	1.526161e+00	-1.170811e+00	-8.362803e-01	-8.143189e-01	7.590481e-01	2.734170e-01	-9.943575e-01
US81403231_252800417021_S01_GE1_107_Sep09_2_2	GSM2266657	age: 65	gender: female	C	1.915398e-01	-1.377624e-01	-6.479492e-01	-7.012508e-01	-1.627183e+00	-8.501675e-01	-1.763228e+00	7.760142e-01	-1.610141e+00	1.938494e+00	7.693594e-02	1.413187e+00	4.043955e-01	1.339509e+00	-4.565581e-01	-9.806683e-01	9.845556e-01	1.154400e-01	-3.969877e-01	2.091470e+00	-9.964686e-02	-4.273083e-01	-1.347442e+00	1.760259e+00	-8.434810e-02	-9.375559e-01	1.206087e-01	-1.011472e+00	4.374364e-01	-1.205081e+00	1.232031e+00	-2.327594e+00	3.143517e+00	2.038323e-01	-1.307794e+00	2.455608e+00	5.901809e+00	7.511099e-01	1.761671e+00	8.100705e-01	6.672271e-01	3.735148e-02	1.061600e+00	-9.428126e-01	1.570660e+00
US81403231_252800417021_S01_GE1_107_Sep09_2_3	GSM2266658	age: 78	gender: male	C	2.384057e+00	-1.175637e+00	4.686364e-01	-2.054124e-01	-8.182642e-01	3.201867e-02	-1.317309e+00	2.573194e+00	-8.099203e-01	-4.723749e-01	9.896275e-01	2.989120e-01	2.157306e+00	2.769575e+00	1.431075e+00	-1.982653e-01	2.839122e+00	3.241015e-01	2.394589e+00	2.754928e-02	-1.654249e+00	1.985307e-01	-5.842678e-01	-1.013223e+00	-6.520614e-01	6.583743e-03	1.241657e+00	-2.163663e-01	2.674145e-03	-5.518062e-01	-7.122259e-01	-1.521847e+00	-2.493256e+00	-2.303524e+00	-4.499888e-01	-1.072291e+00	6.257635e+00	-1.307631e+00	2.423517e+00	6.272792e-01	9.274121e-01	2.649535e+00	2.372891e+00	-8.772440e-02	-1.077249e+00
US81403231_252800417021_S01_GE1_107_Sep09_2_4	GSM2266659	age: 74	gender: female	C	2.302635e+00	1.074487e+00	2.080679e+00	1.081879e+00	-4.101793e-02	1.583845e+00	-6.859287e-01	2.684402e+00	4.216135e+00	2.971905e+00	-1.698971e+00	2.400483e+00	-1.233741e+00	1.775512e+00	4.162873e-01	1.078634e+00	-6.676135e-01	-4.410053e-01	1.527322e+00	2.437971e+00	-9.701829e-01	-8.811101e-02	3.001016e-01	-2.825981e-01	2.519187e+00	1.576955e+00	-4.447291e-01	9.792889e-01	-1.680921e+00	3.802045e-01	-4.033202e-01	-8.524572e-01	-1.811444e+00	-1.287539e+00	5.932778e-01	-5.650984e-01	3.777240e+00	-6.320672e-01	1.379618e+00	-3.453079e-01	1.448432e-01	-6.879509e-02	-7.642712e-01	1.499153e+00	-3.589448e-01
US81403231_252800417022_S01_GE1_107_Sep09_1_1	GSM2266660	age: 77	gender: female	AD	-2.578085e-01	-9.532769e-01	2.308117e+00	2.102537e+00	1.761671e+00	2.546707e+00	-1.247466e-01	-9.090362e-01	3.599948e+00	2.129596e+00	-1.322994e+00	-5.881833e-01	5.984833e-01	-3.375628e-01	2.714141e+00	2.021831e+00	-1.304030e+00	3.188510e-02	2.395667e+00	-4.395889e-01	2.566530e+00	9.433514e-01	2.212045e+00	2.566244e+00	3.693160e+00	2.480601e+00	-1.494813e+00	2.137334e+00	-9.075204e-01	1.870202e+00	-9.898803e-01	2.530726e+00	-4.325253e-02	-9.655793e-01	3.670590e+00	1.552565e+00	6.035985e+00	2.659877e+00	3.130397e+00	1.299498e-01	-3.255035e-01	8.071827e-01	-1.949921e+00	2.532186e+00	7.938609e-01
US81403231_252800417022_S01_GE1_107_Sep09_1_2	GSM2266661	age: 79	gender: female	AD	1.696237e+00	-1.742435e+00	3.572051e-01	3.980873e-01	-2.162063e-01	1.249413e+00	-9.872896e-01	2.480406e+00	2.839011e+00	2.182956e+00	-7.690706e-01	1.146471e+00	-4.602199e-01	2.286596e-01	-3.686059e-01	1.681791e-01	-4.783892e-01	-9.506519e-01	2.428626e+00	-6.791721e-01	-1.074779e+00	3.332123e+00	3.608599e+00	-4.155488e-01	2.476389e+00	7.151374e-01	-6.601643e-01	2.244175e-01	-1.732122e+00	-1.540433e-01	-6.814471e-01	-9.346986e-01	3.065731e+00	-1.773430e+00	-1.929568e-01	-2.136064e-01	5.997550e+00	2.818012e+00	3.098723e+00	-7.588989e-01	2.200259e+00	6.086358e+00	-1.366768e+00	1.281096e+00	-6.282331e-01
US81403231_252800417022_S01_GE1_107_Sep09_1_3	GSM2266662	age: 75	gender: female	AD	2.494982e+00	-1.922693e+00	1.023817e+00	8.163197e-01	1.342802e+00	1.847858e+00	2.397735e+00	2.384271e+00	2.868909e+00	1.697912e+00	-8.137407e-01	-6.824018e-01	3.282230e+00	2.496124e+00	-3.245834e-01	6.334477e-01	2.518617e+00	-6.521880e-01	2.424195e+00	4.214865e-02	-1.187090e+00	-4.602199e-01	6.567360e-02	-3.075298e-01	2.616749e+00	1.547562e+00	-1.206449e+00	3.936760e+00	-1.128390e+00	1.321080e-01	-1.561169e+00	-1.016418e+00	-1.316023e+00	-9.762795e-01	3.308714e+00	-1.026944e+00	5.204544e+00	1.601127e+00	-1.048443e+00	2.411073e+00	2.368495e+00	1.148181e+00	-1.895001e+00	1.889809e+00	-5.802514e-01
US81403231_252800417022_S01_GE1_107_Sep09_1_4	GSM2266663	age: 73	gender: male	AD	-1.023035e+00	2.304751e-01	1.364743e+00	3.258451e-01	4.526319e+00	2.010992e+00	-1.087673e+00	2.623510e+00	3.125898e+00	2.090438e-01	-9.490946e-01	-1.271350e+00	2.416434e+00	1.915369e+00	-1.878193e-01	1.902360e-01	-7.100718e-01	-5.745110e-01	-5.721283e-01	-5.685235e-01	-1.060539e+00	2.537128e+00	2.585460e+00	-3.104937e-01	1.888006e+00	1.418188e+00	1.033886e-02	4.018779e+00	-1.955117e+00	-3.781584e-02	-7.820699e-01	-9.362290e-01	-2.154311e+00	1.318887e+00	-1.266716e-01	1.252542e+00	3.640371e+00	-5.978372e-01	2.411340e+00	-1.170068e+00	1.721139e+00	-5.380082e-01	-1.268163e+00	2.067523e+00	-6.156802e-01
US81403231_252800417022_S01_GE1_107_Sep09_2_2	GSM2266664	age: 78	gender: male	C	2.764109e+00	-1.649063e+00	9.831236e-02	6.192621e-01	-4.371070e-01	7.147571e-01	-1.304030e+00	2.219137e+00	-7.248245e-01	-1.068205e-01	-1.572107e+00	1.392756e+00	6.982269e-01	1.667099e+00	2.274350e+00	-1.621761e-02	-5.903163e-01	2.298632e+00	2.838870e+00	1.486466e+00	1.669842e+00	-7.510109e-01	-3.471034e-01	1.903146e+00	1.003364e+00	4.179400e-01	-1.046268e+00	3.434700e-02	2.571635e+00	-3.314556e-01	2.320086e-01	-1.203286e+00	2.929371e+00	2.446323e+00	-5.600661e-01	-3.864587e-01	7.726432e+00	1.787708e-03	2.256491e+00	1.494585e+00	2.466238e+00	-9.008744e-01	-2.233931e+00	7.372526e-01	-8.739167e-01
US81403231_252800417022_S01_GE1_107_Sep09_2_3	GSM2266665	age: 77	gender: female	C	-9.236076e-01	-1.661320e+00	1.742566e+00	1.034490e+00	1.921388e-01	2.039185e+00	-8.343976e-01	2.719917e+00	8.883853e-01	6.609398e-01	-5.448918e-01	-2.995351e+00	2.072452e+00	2.152275e+00	2.966580e+00	7.946322e-01	-7.490631e-02	1.424766e+00	-2.290203e+00	2.691522e+00	-9.132493e-01	2.827543e+00	2.652017e-01	3.365869e+00	2.384241e+00	1.839938e+00	-7.412113e-01	8.399192e-01	-1.645108e+00	3.228002e-01	-6.696006e-01	-7.589909e-01	-1.921349e+00	-1.093969e+00	1.885196e-01	-2.110673e+00	2.579043e+00	-6.907848e-01	2.656422e+00	-3.115786e-01	-4.140675e-01	1.251224e-01	1.189845e-01	2.109756e+00	-2.992117e-01
US81403231_252800417022_S01_GE1_107_Sep09_2_4	GSM2266666	age: 77	gender: female	AD	-8.598095e-01	1.074179e+00	2.399712e+00	2.593073e+00	2.190623e+00	2.473657e+00	1.678471e+00	2.085055e+00	3.563185e+00	2.482569e+00	1.545701e-01	1.201707e-01	1.050867e+00	-1.660942e+00	2.372171e+00	3.856406e+00	-9.835368e-01	1.706784e+00	-1.854626e-01	7.491463e-01	1.507536e+00	3.554735e+00	2.447847e+00	3.249520e+00	2.530901e+00	2.394196e+00	-5.029688e-01	2.619604e+00	1.126757e+00	2.805627e+00	8.922827e-01	1.635729e+00	8.643430e-01	1.029481e+00	2.143479e+00	4.182107e-01	-1.543277e+00	1.873220e+00	3.028566e+00	3.551736e-01	9.445303e-02	1.925788e+00	2.275298e-01	2.391593e+00	1.862769e+00
US81403231_252800417024_S01_GE1_107_Sep09_1_1	GSM2266667	age: 94	gender: male	AD	2.690660e+00	-4.337009e-01	9.016078e-01	7.037733e-01	1.301892e-01	1.725827e+00	-1.115692e+00	-1.940050e+00	-3.029669e-01	7.471787e-01	3.991119e-01	-3.068439e+00	2.703796e+00	2.366495e+00	-2.658046e-01	6.666663e-01	2.629172e+00	-9.715767e-01	-2.024405e+00	-4.214288e-01	2.866089e+00	-3.582193e-01	3.870948e-02	-3.068047e-01	7.500333e-01	1.718619e+00	2.129840e+00	2.000614e+00	-7.340979e-01	4.523943e-01	-9.317833e-01	2.510036e+00	-2.324115e+00	3.222371e+00	3.719544e+00	2.312952e+00	3.512595e+00	-8.932507e-01	-1.014797e+00	-7.036942e-01	-6.938174e-01	-6.205887e-01	-4.775660e-01	1.771257e+00	-5.340107e-01
US81403231_252800417024_S01_GE1_107_Sep09_1_2	GSM2266668	age: 85	gender: female	AD	-1.144807e+00	-2.397269e+00	-1.679093e-01	2.256314e+00	-6.888806e-01	2.001794e-01	-1.498376e+00	1.213743e+00	2.437987e+00	-4.333233e-01	-1.919481e+00	-1.126848e+00	-1.129800e+00	1.883974e+00	-8.788721e-01	-4.493080e-01	-1.737656e+00	1.624573e+00	2.090366e+00	1.668153e+00	2.075769e+00	-1.004376e+00	2.826684e+00	1.132373e+00	1.634643e+00	7.990834e-03	-8.828637e-01	-3.719281e-01	-2.164421e-01	-6.176802e-01	-4.997168e-01	-1.054957e+00	-2.650846e+00	2.685013e+00	2.510341e+00	2.547305e+00	1.052361e+01	2.494090e+00	-1.456262e+00	-9.924423e-01	-8.297952e-01	-1.103539e+00	-1.169317e+00	1.953129e-01	-1.084248e+00
US81403231_252800417024_S01_GE1_107_Sep09_1_3	GSM2266669	age: 75	gender: male	AD	2.388336e+00	3.603320e+00	-3.214501e-01	-7.544060e-01	-9.842617e-01	-2.672099e-01	-1.125626e+00	1.506928e+00	-1.298304e+00	5.870662e-02	-3.523410e-01	-1.713712e+00	-5.889729e-01	1.248128e-02	-1.166076e+00	-7.848397e-01	-1.393248e+00	-2.292692e-01	-1.318238e+00	1.178091e+00	3.507408e-01	2.585521e+00	9.095116e-02	-1.186297e+00	1.518053e-01	-3.483052e-01	-8.905773e-01	-7.082172e-01	-7.577059e-02	-7.712475e-01	-6.236153e-03	-2.398785e-01	-2.455364e+00	1.309906e+00	-1.068014e+00	1.736939e+00	4.327018e+00	4.818062e-01	-1.786008e+00	-1.002560e-01	-1.049333e+00	-1.392077e+00	-4.833070e-01	-2.624224e-01	-1.362818e+00
US81403231_252800417024_S01_GE1_107_Sep09_2_1	GSM2266670	age: 75	gender: male	AD	2.982861e+00	-6.804131e-01	2.242421e+00	2.259162e+00	1.792357e+00	2.542868e+00	1.237040e-01	-5.496903e-01	1.285627e+00	2.174541e+00	-1.006490e+00	-2.047823e+00	8.719572e-02	-3.248150e-01	3.135739e+00	2.236854e+00	-9.282272e-01	1.962461e+00	-2.764100e+00	2.319099e+00	8.055286e-02	3.274436e+00	1.812798e+00	1.388983e+00	3.084894e+00	2.506945e+00	-1.140236e+00	2.268791e+00	-7.012508e-01	2.055149e+00	-8.562764e-01	3.300062e-01	-9.947270e-01	2.474225e+00	1.869796e+00	-5.796824e-01	-1.272839e+00	2.580277e+00	2.857116e-01	-1.274567e+00	-1.358162e+00	9.199012e-01	-1.751627e+00	3.589601e+00	1.073836e+00
US81403231_252800417024_S01_GE1_107_Sep09_2_3	GSM2266671	age: 77	gender: male	AD	3.382755e+00	-1.332127e+00	-4.907411e-01	-4.333233e-01	-8.702598e-01	-9.537041e-02	6.631014e-01	3.256708e+00	-1.079223e+00	3.888531e-01	1.601164e+00	-2.031708e+00	-1.014056e+00	2.480601e+00	-4.232081e-02	-4.864543e-01	3.000299e+00	1.601648e+00	-3.336101e+00	1.142029e+00	3.070980e+00	5.058989e-02	-7.782091e-01	-1.051933e+00	3.387765e-01	-1.312590e-01	2.395729e+00	-4.584711e-01	2.416495e+00	-7.051439e-01	2.435340e+00	-1.543548e+00	-2.391723e+00	3.567569e+00	-8.226708e-01	9.419136e-01	-1.808147e+00	3.029878e-01	2.540044e+00	1.639977e-01	-1.650704e+00	2.498009e+00	2.235134e+00	-8.756339e-02	-1.179911e+00
US81403231_252800417024_S01_GE1_107_Sep09_2_4	GSM2266672	age: 84	gender: female	AD	6.132990e-01	1.737170e+00	-5.964985e-01	-5.229803e-01	-1.079757e+00	-2.775053e-01	1.102332e+00	-2.657973e+00	-1.262535e+00	1.054190e+00	2.730819e+00	6.299814e-01	-1.514167e-01	2.549693e+00	-8.785579e-01	-5.672249e-01	4.218275e+00	9.663404e-01	-2.037463e+00	2.421041e+00	2.612865e+00	-1.294288e+00	-2.133190e-01	-8.813617e-01	1.466077e-01	-3.445679e-01	2.671763e+00	9.540436e-01	1.974919e+00	5.669311e-01	2.128955e+00	4.612856e-01	-6.287875e-02	3.192242e+00	-1.044037e+00	2.403387e+00	2.521525e+00	-1.797740e+00	1.851993e+00	1.991682e+00	2.268061e-01	8.081830e-01	2.954784e+00	-2.902676e-01	-3.304571e-02
US81403231_252800417089_S01_GE1_107_Sep09_1_1	GSM2266673	age: 65	gender: male	C	2.699317e-01	1.200209e+00	3.877869e-01	1.072870e+00	-6.790011e-01	-8.378341e-01	8.812069e-02	-7.641845e-01	-1.016654e+00	3.919974e+00	1.059602e+00	1.915714e+00	1.286822e-01	-2.833215e-01	-1.398170e+00	2.161912e+00	-1.170068e+00	2.433486e+00	-5.328338e-01	2.149854e+00	-3.637413e-01	-4.686518e-01	9.775667e-01	-7.123974e-01	1.909217e+00	-5.854303e-01	1.303266e+00	2.515918e+00	2.294424e+00	3.954108e-01	1.262822e-01	-1.673285e+00	-4.114590e-01	9.766195e-01	-1.191472e+00	3.095181e+00	5.791238e+00	-7.354130e-01	1.076808e+00	1.281096e+00	7.990834e-03	6.415884e-02	-1.344166e+00	-9.222607e-01	-1.052332e+00
US81403231_252800417089_S01_GE1_107_Sep09_1_2	GSM2266674	age: 72	gender: female	C	-9.041186e-01	-5.769937e-01	1.167372e+00	2.500500e+00	9.406231e-01	-2.751459e-01	3.874920e-01	2.411217e+00	9.577444e-01	2.714367e+00	2.687156e+00	-1.482549e+00	-1.420171e-01	1.519791e+00	-1.478295e+00	2.879517e+00	2.567210e+00	2.108554e+00	2.130079e+00	2.016334e+00	2.321836e+00	2.565663e+00	2.589314e+00	2.221814e+00	2.412341e+00	-5.887717e-02	2.498072e+00	5.185523e+00	2.333485e+00	2.426067e+00	8.424541e-01	1.749958e+00	-2.457551e-01	1.115289e+00	-5.856538e-02	2.245001e+00	2.422880e+00	2.172900e+00	3.127616e-01	2.279380e+00	2.374587e+00	-9.714675e-02	1.008048e+00	-1.061953e+00	-1.068131e+00
US81403231_252800417089_S01_GE1_107_Sep09_1_3	GSM2266675	age: 82	gender: female	C	-6.551126e-01	-3.425727e-01	-1.070946e+00	-1.306106e+00	-2.727660e-01	-8.556197e-01	3.681109e-01	5.754828e-01	-2.062986e+00	-3.520015e-01	2.610236e+00	1.146652e-01	1.078506e+00	1.669023e+00	-1.399180e+00	-1.357580e+00	2.500839e+00	2.616151e-01	-6.008519e-01	2.563972e+00	-3.678412e-01	-1.208247e-01	-1.915241e-01	-7.088756e-01	-4.211072e-01	-7.883791e-01	1.737730e+00	-1.292923e+00	1.782093e+00	4.414298e-01	1.814724e+00	-5.318364e-01	-1.569880e-01	2.563366e+00	-1.759718e+00	1.420170e+00	4.477326e+00	2.166241e+00	-3.758019e-01	1.728342e+00	1.582028e+00	1.895933e-01	1.888006e+00	-8.773780e-01	5.700388e-01
US81403231_252800417089_S01_GE1_107_Sep09_1_4	GSM2266676	age: 67	gender: female	C	-6.775797e-01	1.057617e-01	-9.329038e-01	1.186247e+00	-6.184979e-01	-1.172950e+00	2.224236e+00	1.735329e+00	-2.410907e-01	-7.207180e-01	3.328688e+00	1.659343e+00	8.961466e-02	2.194344e+00	-1.913080e+00	-6.394591e-01	2.659715e+00	2.228995e+00	-3.539360e-01	2.412483e+00	1.021298e+00	-8.571451e-01	4.312019e-01	-7.836641e-01	-2.190934e+00	-1.137268e+00	2.620171e+00	-4.812827e-01	2.414153e+00	-1.997490e-01	1.806798e+00	2.435920e-01	-4.093164e-01	2.769890e+00	-1.743996e+00	2.216036e+00	5.358283e+00	1.920567e+00	2.572193e-01	2.297179e+00	2.242043e+00	2.374388e+00	2.499188e+00	-1.342047e+00	1.321992e+00
US81403231_252800417089_S01_GE1_107_Sep09_2_2	GSM2266677	age: 88	gender: male	AD	-1.975513e+00	1.657942e+00	-8.134189e-01	1.867839e+00	4.301324e-01	-4.777561e-01	2.689663e-01	-1.428165e-01	-1.477196e+00	-9.686355e-01	2.656835e+00	1.478226e-01	1.375733e+00	2.480355e+00	-1.361615e+00	-7.938298e-01	2.621119e+00	-1.486287e-01	1.263173e+00	2.840915e-01	2.042535e+00	-1.470378e+00	-1.045594e+00	2.366547e-02	-2.586005e+00	-6.184035e-01	2.644575e+00	-7.970449e-01	2.254002e+00	3.796055e-01	1.312558e+00	1.358169e+00	1.640676e+00	2.414115e+00	-1.240978e+00	2.116226e+00	5.104222e+00	2.654047e+00	2.100228e-01	1.273567e+00	1.372125e+00	5.243484e-01	3.084595e+00	-5.310414e-01	2.331768e+00
US81403231_252800417089_S01_GE1_107_Sep09_2_3	GSM2266678	age: 78	gender: female	AD	-1.652370e+00	2.027188e+00	-1.019213e+00	-6.327072e-01	2.434551e+00	-7.828638e-01	4.652276e-01	9.584514e-01	-1.763228e+00	-1.611486e-01	2.401265e+00	-8.221818e-02	9.476978e-01	1.093725e+00	-8.257732e-02	-1.104226e+00	-3.106659e-01	3.494165e-01	9.254901e-01	6.572343e-01	-4.802988e-01	-1.799058e+00	4.841466e-01	-1.042655e+00	-1.987110e+00	-8.091922e-01	9.421489e-01	-1.103150e+00	1.034976e+00	-3.993686e-02	-2.363130e-01	3.910883e+00	2.636823e+00	2.399703e+00	-1.511645e+00	2.382763e+00	4.588428e+00	-2.275141e+00	2.183270e+00	8.876387e-01	9.432171e-01	1.579495e+00	2.341033e+00	-7.610137e-01	1.317599e+00
US81403231_252800417090_S01_GE1_107_Sep09_1_1	GSM2266679	age: 83	gender: female	C	4.507255e-01	2.405134e+00	-9.258504e-01	-8.154505e-01	5.556494e-01	-4.427152e-01	1.589855e+00	-4.399457e-01	3.016781e-02	-8.198736e-01	2.575128e+00	4.827188e-01	8.148200e-01	2.434698e+00	-1.079922e-01	-7.604040e-01	1.082776e+00	1.592500e+00	2.260030e+00	2.478967e+00	5.439130e-01	-1.395713e+00	-1.116355e+00	-1.498914e+00	-3.562325e-01	-6.731318e-01	1.828691e+00	-6.926091e-01	1.722429e+00	-9.572112e-01	2.011100e+00	1.937620e+00	-1.173073e-01	2.303699e+00	-1.289594e+00	3.328688e+00	7.503378e+00	-1.353218e+00	2.203544e+00	1.961505e+00	2.130799e+00	-1.333915e-02	-1.238800e-01	-5.224394e-01	1.682878e+00
US81403231_252800417090_S01_GE1_107_Sep09_1_2	GSM2266680	age: 87	gender: male	C	-1.081316e+00	2.423116e+00	-2.227684e-01	8.083134e-01	-3.970819e-01	8.832322e-01	2.670995e+00	-1.523826e-01	-7.336674e-01	1.198364e+00	2.726850e+00	4.451177e-01	8.188987e-01	2.891431e+00	2.308166e+00	1.028794e-01	3.018431e+00	1.701833e+00	2.485532e+00	2.221748e+00	2.394569e+00	-7.083912e-01	1.540865e+00	-8.259905e-01	-1.159902e+00	3.212112e-01	2.508593e+00	2.244175e-01	2.504133e+00	-1.700673e-01	2.223565e+00	9.376009e-01	1.800278e+00	2.588011e+00	-5.832505e-01	3.163292e+00	1.079551e+01	1.884271e+00	-1.445622e+00	2.178745e+00	2.034503e+00	2.392396e+00	2.181268e+00	6.554862e-01	2.368530e+00
US81403231_252800417090_S01_GE1_107_Sep09_1_3	GSM2266681	age: 66	gender: male	C	-1.257317e+00	-9.552163e-01	1.567320e-01	6.382243e-01	1.744552e+00	1.565783e+00	2.301282e+00	1.907599e-01	-3.356404e-01	6.373803e-01	2.690502e+00	2.008371e+00	1.763056e+00	3.046795e+00	-3.587943e-01	7.751921e-01	3.375552e+00	1.977534e+00	2.532448e+00	-2.104058e-01	2.650465e+00	-2.872580e-01	1.736939e+00	-4.259166e-01	-3.119740e-01	1.171862e+00	2.570135e+00	8.929259e-01	2.482706e+00	3.828151e-01	2.379845e+00	-1.038545e+00	1.319051e+00	2.051872e+00	2.400951e+00	2.741495e+00	6.735292e+00	2.292890e+00	-1.066363e+00	2.488644e+00	2.325520e+00	2.136581e+00	2.376344e+00	1.406540e+00	-7.231356e-01
US81403231_252800417090_S01_GE1_107_Sep09_1_4	GSM2266682	age: 69	gender: female	C	1.201719e+00	7.846954e-01	-7.858750e-01	-8.057614e-01	-1.073138e+00	-3.081242e-01	5.982800e-01	-2.620815e+00	-5.591809e-02	2.165280e+00	2.694624e+00	1.846303e+00	-2.470121e-01	3.140856e+00	-1.272001e+00	-8.205802e-01	2.379845e+00	-1.639756e-02	2.422296e+00	2.693949e+00	5.448452e-01	-1.395272e+00	-1.117529e+00	-1.371950e+00	-2.147284e+00	-5.218602e-01	3.136018e+00	-7.490533e-01	1.073176e+00	-9.642478e-01	1.030887e+00	2.769890e+00	1.714943e+00	2.345128e+00	-1.223899e+00	2.976414e+00	4.952579e+00	-1.899967e+00	2.406285e+00	1.527441e+00	1.783865e+00	1.484428e-01	1.951406e-01	-3.576872e-01	1.558006e+00
US81403231_252800417090_S01_GE1_107_Sep09_2_1	GSM2266683	age: 79	gender: female	AD	1.409635e+00	3.072291e+00	-2.194661e-01	-1.275301e-01	2.327524e+00	4.926151e-01	2.025802e+00	-6.286194e-01	-7.733287e-01	-1.462886e-01	2.478993e+00	-4.718521e-01	-1.961629e+00	2.637446e+00	-6.677036e-01	-1.151069e-01	2.340798e+00	1.363003e+00	4.770669e-01	2.189601e+00	-1.443206e+00	-7.570143e-01	-4.939760e-01	-8.128866e-01	-1.600749e+00	2.807576e-01	2.475161e+00	-3.206178e-02	2.429309e+00	-2.803194e-01	1.813678e+00	3.626669e+00	-1.018442e+00	2.264996e+00	-5.926253e-01	3.010879e+00	5.901809e+00	1.365738e+00	9.461468e-01	1.218659e+00	6.040571e-01	2.465078e+00	-7.787936e-02	3.779324e-01	-5.351572e-01
US81403231_252800417090_S01_GE1_107_Sep09_2_2	GSM2266684	age: 82	gender: female	AD	1.582853e+00	2.785002e+00	-4.859421e-01	-3.076026e-01	-7.481946e-01	4.310048e-02	1.365821e+00	3.003965e+00	-9.829336e-01	-4.444046e-01	2.555749e+00	-1.000963e+00	7.001916e-01	2.660201e+00	1.452615e+00	-3.532162e-01	2.432124e+00	-3.458152e-01	1.211184e+00	1.296994e+00	2.132577e+00	-9.792192e-01	-6.721860e-01	2.156406e+00	-1.379186e+00	-9.500150e-02	2.619284e+00	-3.220983e-01	2.287418e+00	-5.620101e-01	2.042535e+00	2.886238e+00	-9.712305e-01	2.543682e+00	-8.139198e-01	2.823582e+00	5.791238e+00	2.063217e-01	1.855206e+00	2.072052e+00	7.859071e-01	2.753886e+00	3.980873e-01	-1.019249e-02	1.447756e+00
US81403231_252800417090_S01_GE1_107_Sep09_2_3	GSM2266685	age: 84	gender: male	AD	2.378526e+00	9.381470e-01	-1.519356e-01	-1.850852e-02	-4.688273e-01	6.793006e-01	1.782506e+00	-1.545438e+00	-7.304217e-01	-1.174533e-01	2.414585e+00	1.211184e+00	-9.102583e-01	3.239523e+00	-7.636023e-01	-4.296311e-02	2.508016e+00	-7.820699e-01	3.230694e+00	2.636720e+00	2.456546e+00	-7.685690e-01	-4.399457e-01	-7.591756e-01	-1.509631e+00	4.790131e-01	2.487709e+00	2.102345e-02	2.779711e+00	-2.743694e-01	2.281363e+00	1.744292e+00	3.366815e-01	2.340751e+00	-5.922179e-01	2.919650e+00	6.304302e+00	-7.865075e-02	2.152587e+00	2.304256e+00	2.526533e+00	1.721970e+00	-2.397012e-01	6.379910e-01	-3.818398e-01
US81403231_252800417090_S01_GE1_107_Sep09_2_4	GSM2266686	age: 66	gender: male	AD	1.811089e+00	1.972524e+00	-9.129041e-01	1.780314e+00	-1.147402e+00	-5.228069e-01	3.173030e+00	1.547357e-01	2.353850e+00	-2.455121e-01	1.697551e+00	8.633499e-01	2.281255e+00	2.521721e+00	2.782188e+00	-8.655812e-01	1.506446e+00	2.379604e+00	2.686518e+00	2.537697e+00	2.534069e+00	2.524460e+00	1.841598e+00	2.315714e+00	1.333496e+00	2.459722e+00	1.968472e+00	2.458172e+00	2.248949e+00	2.320984e+00	1.988621e+00	3.144673e+00	2.189500e+00	6.778678e-01	1.631767e+00	2.787312e+00	6.331602e+00	1.002463e-01	2.004224e+00	8.013191e-01	2.141520e+00	1.687064e+00	-8.310606e-02	2.701717e+00	-1.542678e+00
US81403231_252800417382_S01_GE1_107_Sep09_1_1	GSM2266687	age: 74	gender: male	AD	-1.815226e+00	-8.472345e-01	2.484311e+00	2.418554e+00	2.030907e+00	2.709192e+00	3.811911e-01	2.428173e-01	2.446914e+00	2.296869e+00	5.848291e-01	-2.103914e+00	1.644744e+00	2.335758e+00	4.116058e+00	2.334811e+00	2.765826e+00	7.117865e-01	3.735889e+00	1.766179e+00	2.916542e-01	1.542772e+00	2.673102e+00	1.717045e+00	-2.793077e-01	2.501771e+00	2.644575e+00	2.352179e+00	-6.213657e-01	2.110397e+00	-9.243947e-01	6.095245e-01	-8.990949e-01	-9.156441e-01	1.919089e+00	2.204514e-01	-1.760597e+00	8.660773e-01	4.135959e-01	-2.403868e-01	-1.404352e+00	1.493092e+00	2.590929e+00	2.700291e+00	1.378196e+00
US81403231_252800417382_S01_GE1_107_Sep09_1_2	GSM2266688	age: 94	gender: female	C	2.9362861107	-0.7689615257	2.4619955659	2.2758299370	1.8033065654	2.6744916268	3.4585438567	-0.7429292281	1.1357602389	2.1140398291	-0.5820821520	-0.5324157871	1.5282844940	0.1937899458	1.8779069597	2.1471028444	-0.6627005695	3.0067562541	-2.2081869303	-1.1439601471	-0.0151484717	1.1070528968	1.7704329504	1.2351145028	0.0060101190	2.4730332349	-0.9815221999	2.1708373399	-0.7406446969	1.9495290596	-0.7350217971	0.1805223592	0.0477147073	-0.7342426250	6.1481676838	-0.7702702477	-1.4415953490	0.1791517267	0.0211895288	-0.5953382493	-0.8911252279	1.1671418771	-0.8084583373	2.6235102882	0.7016459857
US81403231_252800417382_S01_GE1_107_Sep09_1_3	GSM2266689	age: 80	gender: male	AD	-4.117493e-01	-6.303244e-01	2.851793e+00	2.515497e+00	2.297133e+00	3.216908e+00	1.144048e+00	1.312401e+00	2.048970e+00	2.436841e+00	-7.127463e-01	-5.637954e-01	2.299220e+00	9.332064e-01	2.252516e+00	2.457345e+00	1.965413e+00	1.534785e+00	-5.286202e-01	-1.210242e+00	1.087241e+00	1.994458e+00	2.332705e+00	2.139439e+00	1.579032e-01	2.671840e+00	-5.239035e-01	4.278898e+00	-5.855128e-01	2.475024e+00	-6.514506e-01	2.355385e+00	4.542353e-02	-6.666218e-01	2.197794e+00	-1.543277e+00	-1.875964e+00	1.424679e+00	1.138357e+00	-1.152176e+00	-7.122259e-01	2.019677e+00	6.312103e-01	3.238736e+00	1.887059e+00
US81403231_252800417382_S01_GE1_107_Sep09_1_4	GSM2266690	age: 77	gender: female	C	4.949730e-01	-4.623319e-01	2.516699e+00	2.646145e+00	1.893102e+00	1.789950e+00	5.017621e-01	1.209529e+00	1.918243e+00	2.723620e+00	-3.906036e-01	-1.040829e+00	-8.797517e-01	1.485720e-01	2.341861e+00	2.756100e+00	1.336369e+00	2.080556e+00	-3.820427e-01	8.541608e-01	2.918283e-01	1.693571e+00	2.610197e+00	1.483649e+00	4.169849e+00	2.174541e+00	-9.197608e-01	3.127132e+00	9.598089e-01	3.985982e+00	-8.230932e-01	-4.965775e-02	-4.521057e-01	1.430550e-02	1.445942e+00	-5.213504e-01	-8.338789e-01	1.304522e+00	2.215321e+00	-4.528756e-01	-7.154356e-01	1.047352e+00	5.313846e-02	1.925398e+00	1.219659e+00
US81403231_252800417382_S01_GE1_107_Sep09_2_2	GSM2266691	age: 65	gender: male	C	5.270737e-01	4.496920e-01	2.721343e+00	2.473063e+00	2.162827e+00	4.302722e+00	9.358485e-01	-2.460529e-01	1.927756e+00	2.349153e+00	4.849630e-01	-1.195198e+00	-1.432013e-01	9.089530e-01	2.177502e+00	2.402154e+00	3.292558e+00	1.271157e+00	-1.368824e+00	-6.387538e-01	8.187681e-01	4.317180e+00	3.781436e+00	1.968198e+00	2.641893e-01	2.651873e+00	1.915129e+00	2.408622e+00	7.599686e-02	2.269615e+00	-2.588098e-01	1.032909e+00	-4.308873e-01	-2.665955e-01	2.214859e+00	-8.900840e-01	-1.139198e+00	3.445048e+00	9.071520e-01	-6.423249e-01	-7.933238e-01	3.312190e+00	2.270730e+00	2.902191e+00	1.712748e+00
US81403231_252800417382_S01_GE1_107_Sep09_2_3	GSM2266692	age: 87	gender: female	AD	7.972025e-01	3.876131e+00	2.029790e+00	2.258081e+00	7.804184e-01	2.937778e+00	-2.701137e-01	-8.266073e-01	5.650442e-01	1.749423e+00	-1.325591e+00	-1.444408e+00	-8.327927e-01	-1.080818e+00	6.953161e-01	2.149854e+00	-7.945422e-01	3.957194e+00	-2.908283e+00	-7.555909e-01	-3.093230e-01	5.175244e-01	2.919812e+00	3.677184e-01	-4.744032e-01	1.985894e+00	-7.886529e-01	2.226094e+00	-8.637134e-01	1.280843e+00	-9.941229e-01	7.120886e-03	-1.133300e+00	-9.470641e-01	1.048807e+00	-1.329165e+00	-2.589981e+00	8.364859e-01	-2.834823e-01	-1.828852e+00	-2.397269e+00	2.635841e-01	-5.657413e-01	2.127848e+00	1.842562e-01
US81403231_252800417382_S01_GE1_107_Sep09_2_4	GSM2266693	age: 78	gender: female	AD	2.200998e+00	-1.236620e-01	2.698785e+00	2.556241e+00	2.264242e+00	3.041030e+00	1.220192e+00	2.238126e+00	2.099862e+00	2.432307e+00	-1.105341e+00	-1.732552e+00	-1.985942e-01	1.730921e+00	2.212299e+00	2.500500e+00	-1.811444e+00	1.577407e+00	-2.709237e+00	-8.973432e-01	1.103833e+00	2.077496e+00	2.365500e+00	2.100461e+00	4.651095e-01	2.659576e+00	-5.749434e-01	2.522743e+00	3.785057e+00	2.347304e+00	-3.616027e-01	1.359296e+00	1.578139e-01	-4.222833e-01	2.301859e+00	-8.611708e-01	-3.585516e+00	1.535085e+00	1.219621e+00	-1.516578e+00	-1.564640e+00	1.997960e+00	-1.137154e+00	3.040333e+00	3.527749e+00
US81403231_252800417383_S01_GE1_107_Sep09_1_3	GSM2266694	age: 69	gender: male	C	-7.260809e-01	-1.024886e+00	-2.017255e-02	-1.706454e-01	-5.335477e-01	4.927764e-01	7.225418e-01	7.340908e-01	2.412447e+00	-1.667183e-01	2.132006e+00	-2.572078e-01	-4.797767e-01	1.519694e+00	1.312006e+00	-1.427234e-01	-7.247465e-01	1.118415e-01	-2.070667e+00	-7.153313e-01	3.838251e+00	-5.792532e-01	-5.230813e-01	-7.781190e-01	-1.272839e+00	3.414744e-01	3.902029e-01	-1.579337e-02	1.112075e+00	1.364679e+00	4.915585e-01	-1.320476e+00	2.387505e+00	4.210393e+00	2.379161e+00	2.241480e+00	-1.365783e+00	-1.291160e+00	-1.361809e+00	7.644973e-01	-9.078711e-01	1.527174e+00	1.054935e+00	4.790869e-01	-9.444469e-01
US81403231_252800417383_S01_GE1_107_Sep09_2_3	GSM2266695	age: 65	gender: male	C	-1.131250e+00	-1.746891e+00	8.102870e-01	1.237945e+00	1.649513e-01	1.719477e+00	2.398945e+00	-9.172270e-01	-1.143182e-01	2.540492e+00	2.591193e+00	-5.703334e-01	-9.980853e-01	2.282019e+00	-3.004028e-01	1.256230e+00	2.940112e+00	-9.067736e-01	-1.539629e+00	1.593278e+00	-5.215102e-01	-1.534403e-01	4.535748e-01	-1.591378e-01	5.791238e+00	1.841455e+00	2.531164e+00	1.454164e+00	2.436093e+00	6.829529e-01	2.369239e+00	-9.787303e-03	1.776886e+00	3.936760e+00	2.345421e+00	-2.079308e-01	-1.392077e+00	-6.849962e-01	-8.836978e-01	3.870948e-02	-1.384030e+00	-6.166775e-01	3.503196e+00	1.775512e+00	-3.405102e-01
US81403231_252800417384_S01_GE1_107_Sep09_1_1	GSM2266696	age: 83	gender: male	C	-1.760139e-01	-1.512937e+00	2.313201e+00	1.113475e+00	4.188344e-01	2.041381e+00	-3.771598e-01	-1.432261e+00	2.332277e-01	1.098720e+00	-1.639566e+00	-3.276006e-01	-1.263878e+00	-5.719501e-01	7.677755e-01	1.246293e+00	-1.402640e+00	-3.137841e-01	-1.297524e+00	-1.051544e+00	-7.786270e-01	1.779498e-01	4.583076e-01	7.946732e-02	-9.184550e-01	2.146532e+00	-1.814941e-01	1.378981e+00	-1.461425e+00	9.443711e-01	-1.491862e+00	-6.024573e-01	-9.933969e-01	-1.175010e+00	9.214925e-01	1.237662e+00	3.745050e+00	-4.412813e-01	-5.791604e-01	-7.141778e-01	-1.042796e+00	1.405687e-01	-2.774365e+00	1.996835e+00	-5.771185e-02
US81403231_252800417384_S01_GE1_107_Sep09_1_3	GSM2266697	age: 66	gender: male	C	2.382635e+00	8.593807e-01	8.598991e-01	6.348605e-02	-5.032369e-01	3.455484e-01	-1.035897e+00	-1.264217e+00	-5.306134e-01	-1.153319e-01	-1.241872e+00	-1.736988e-02	-1.839349e+00	-8.745324e-01	-1.994910e-01	1.469958e-01	-1.116242e+00	-3.716812e-01	-1.565818e+00	-5.874488e-01	-1.395272e+00	-5.403488e-01	-3.064669e-01	-7.075255e-01	-1.540696e+00	4.921505e-01	-5.864160e-01	1.942716e-01	-2.101330e+00	-1.880372e-01	-1.029312e+00	-1.274390e+00	-3.351909e-01	-2.970406e-01	-1.113383e-01	1.036007e+00	4.018779e+00	-1.054099e+00	-1.289594e+00	1.468032e+00	7.171107e-01	-5.359308e-01	-1.368824e+00	2.510779e-01	-7.537958e-01
US81403231_252800417384_S01_GE1_107_Sep09_1_4	GSM2266698	age: 70	gender: female	C	-2.147284e+00	-1.187252e+00	2.772007e+00	2.387418e+00	1.798161e+00	2.439215e+00	3.636026e+00	-1.144534e+00	1.735526e+00	2.522181e+00	1.237799e-01	3.221951e+00	-9.644882e-01	2.386192e+00	6.521811e+00	2.412483e+00	1.905654e+00	9.199012e-01	3.505608e-01	-1.756094e+00	-3.273171e-01	1.719938e+00	2.098200e+00	1.395803e+00	-4.909162e-01	2.548535e+00	1.638531e+00	2.443147e+00	-1.159401e+00	2.211640e+00	-3.096640e-01	-1.046819e-01	-1.294816e+00	2.871315e+00	2.243156e+00	-6.103559e-01	3.560063e+00	5.284465e-01	-8.006514e-02	1.329118e+00	3.618496e+00	1.772162e+00	1.076425e+00	2.666246e+00	1.333727e+00
US81403231_252800417384_S01_GE1_107_Sep09_2_1	GSM2266699	age: 65	gender: male	C	-0.5878775117	-1.7649300993	2.3365548033	1.6971341057	-0.0435861853	4.1039125863	-0.7146652804	-0.5829725545	0.1984722769	0.7530993499	-1.3928618162	2.5382517240	-1.6050497382	1.4337560629	1.3013548650	1.7155364667	-1.3845428936	-0.5146872641	-0.7068732501	-0.6142225135	-0.5576368591	-0.0013245451	0.6700492167	-0.3096640285	-1.2364925771	1.8000534703	-0.5841086076	1.6381447231	-1.8565536460	2.9175588340	4.3133174290	-0.9068872338	1.0508674722	3.7315514956	0.9445728788	0.2918282805	4.2710418515	-0.5902411997	-0.7669777347	-0.0850933678	0.0467666208	-0.0472507365	-3.1483189749	1.4813665928	-0.3518445431
US81403231_252800417384_S01_GE1_107_Sep09_2_2	GSM2266700	age: 73	gender: male	C	-4.060921e-01	-1.926123e+00	1.528748e+00	1.047032e+00	-2.923846e-01	5.545589e-01	-1.009986e+00	1.738020e+00	4.779992e-01	2.433659e+00	2.768021e+00	-1.726910e-01	1.990325e+00	2.722028e+00	-3.961062e-02	1.272412e+00	4.126398e+00	-8.313912e-01	-2.329907e-02	-1.931491e-01	2.521172e+00	2.431200e+00	3.187503e-01	-5.535943e-01	-4.155488e-01	1.380520e+00	3.116197e+00	1.193887e+00	-2.937943e-01	4.421645e-01	2.363661e+00	-7.643656e-01	-1.416941e+00	2.657538e+00	7.687619e-01	1.074799e+00	2.928767e+00	-8.080643e-01	-1.176955e+00	2.341956e+00	2.096074e+00	2.312542e+00	2.873757e+00	5.135043e-01	-5.078240e-01
US81403231_252800417384_S01_GE1_107_Sep09_2_3	GSM2266701	age: 78	gender: male	C	-5.540804e-01	4.147619e+00	1.544736e+00	1.497229e+00	1.228828e+00	2.256069e+00	4.063279e-01	3.957466e-02	2.255368e+00	1.723837e+00	1.729309e+00	3.810278e+00	2.442618e+00	-2.336680e-01	4.100098e-01	3.609240e+00	1.038982e-01	2.244300e+00	3.856406e+00	2.496647e+00	2.363680e+00	2.418365e+00	7.220655e-01	7.625194e-01	2.410347e+00	2.186797e+00	2.289843e-01	1.757571e+00	1.284343e-01	2.482507e+00	2.947582e+00	2.494519e+00	2.807121e+00	-4.943304e-01	1.074397e+00	2.323879e+00	2.568518e+00	-2.653372e-01	4.161144e+00	2.458361e+00	3.427932e+00	8.211531e-01	5.661530e-01	2.270384e+00	2.541473e+00
US81403231_252800417384_S01_GE1_107_Sep09_2_4	GSM2266702	age: 65	gender: male	C	2.352105e+00	-1.405667e+00	1.647352e+00	1.088011e+00	1.653084e+00	7.995914e-01	1.051262e-01	1.480448e+00	2.393143e-02	3.007410e-01	-2.723888e+00	-4.135844e-01	-1.249409e+00	-3.866383e-01	1.798494e+00	1.003989e+00	-1.966313e+00	-4.180957e-01	-1.143362e+00	-2.034108e+00	3.180727e+00	1.252793e+00	3.978755e-01	-3.014795e-01	-9.733545e-01	9.081141e-01	-9.577880e-01	8.628707e-01	-1.494578e+00	5.715035e+00	-1.399385e+00	-5.519061e-01	3.532623e+00	-2.433577e-01	4.650423e-01	8.247993e-01	3.281113e+00	-4.774534e-01	-8.018517e-01	-1.039950e+00	-1.124242e+00	1.976433e+00	-1.862122e+00	6.922487e-01	-3.342862e-01
US81403231_252800417519_S01_GE1_107_Sep09_1_1	GSM2266703	age: 83	gender: male	AD	1.483575e-01	-1.439361e-01	-1.173565e+00	-1.119254e-01	-1.276099e+00	-5.551303e-01	-1.378481e-01	-2.800388e-01	-4.915100e-02	1.389978e+00	1.606249e+00	8.527495e-01	7.744023e-01	2.626231e+00	-2.474634e-02	-5.300212e-01	3.307617e+00	5.958027e-01	-2.534471e+00	-5.543706e-02	-1.233231e+00	-1.595105e+00	-1.904721e-01	-1.001742e-01	-2.520842e+00	-7.213014e-01	2.322851e+00	-8.090807e-01	1.569809e+00	-3.973696e-01	1.272619e+00	-2.120418e+00	-6.586026e-01	-1.159314e-01	-1.412662e+00	-2.104828e-01	-2.934595e+00	9.850239e-01	-4.213156e-02	2.177533e-01	-4.702189e-01	-1.790901e+00	2.622935e+00	-6.184979e-01	-2.875041e-01
US81403231_252800417519_S01_GE1_107_Sep09_1_2	GSM2266704	age: 80	gender: female	AD	9.568324e-01	-3.679120e-01	-1.069552e+00	-9.279950e-01	4.410174e-01	-4.371070e-01	2.078253e-01	3.448022e-01	-1.464643e+00	-4.279579e-01	4.386808e-01	-1.098402e-01	1.146163e+00	1.455500e+00	-1.468022e+00	-8.347990e-01	3.413107e-01	-2.107838e+00	-3.394877e+00	-5.094711e-01	-2.151351e+00	-1.449063e+00	-1.241171e+00	-1.532086e+00	2.097724e+00	-5.969115e-01	6.154602e-02	-6.976666e-01	2.193854e+00	1.744644e+00	1.207473e-02	1.915413e+00	3.487873e-01	-8.406893e-02	-1.333758e+00	5.904066e-01	-3.255310e+00	-2.289277e-01	-5.498501e-01	-3.144608e-01	-2.875790e-01	-7.261681e-02	4.640412e-01	-5.496163e-01	2.537648e+00
US81403231_252800417519_S01_GE1_107_Sep09_1_3	GSM2266705	age: 83	gender: male	AD	3.050642e+00	-1.063481e+00	1.917388e+00	1.795333e+00	2.423278e+00	2.352583e+00	2.423829e+00	6.205346e-01	4.675359e-01	1.777467e+00	1.807032e+00	-2.048663e+00	3.044045e+00	2.730594e+00	2.707098e+00	1.761375e+00	-4.044417e-01	1.851568e+00	-2.513105e+00	-1.337111e+00	6.186591e-02	3.695081e-01	1.078666e+00	5.818896e-01	3.190073e+00	2.278763e+00	2.414417e+00	1.934912e+00	4.178455e+00	2.866815e+00	9.732319e-01	-2.718154e-01	-1.305055e+00	-1.171099e+00	8.992487e-01	-1.561428e+00	-4.796801e+00	-1.827163e-01	1.052361e+01	-1.713018e+00	-1.657669e+00	-2.437415e-03	2.414290e+00	2.353446e+00	1.270839e+00
US81403231_252800417519_S01_GE1_107_Sep09_1_4	GSM2266706	age: 79	gender: female	AD	-4.114590e-01	-1.373167e+00	4.303773e-01	5.734187e-01	-2.367289e-02	1.509760e+00	2.357822e+00	-8.646193e-01	-5.001488e-01	9.325609e-01	-1.818547e+00	9.603557e-01	-1.837903e+00	3.603524e+00	-4.315007e-01	2.376084e+00	2.097018e+00	-1.003003e+00	-1.478990e+00	-1.215814e+00	-1.118596e+00	-4.094927e-01	5.404721e-03	-5.215102e-01	1.773622e+00	7.964518e-01	4.173326e-01	1.169018e+00	2.370245e+00	3.206875e-01	2.757448e+00	1.092949e-01	-1.541200e+00	-8.256863e-01	4.443267e-01	-3.983206e-01	-2.227799e+00	2.432807e+00	-1.092400e+00	-1.066925e+00	-1.558847e+00	1.263867e+00	-4.886769e-01	1.112376e+00	-7.708447e-01
US81403231_252800417519_S01_GE1_107_Sep09_2_1	GSM2266707	age: 78	gender: male	AD	-3.993062e-01	3.341869e+00	1.286869e+00	1.588329e+00	6.535752e-01	2.307137e+00	-8.450660e-01	-1.483766e+00	3.583418e-02	1.908528e+00	2.318606e+00	-6.781486e-01	3.476592e+00	3.422746e+00	2.320468e+00	1.834110e+00	3.222371e+00	-7.068733e-01	-3.719281e-01	-1.989246e+00	-7.300361e-01	1.893321e-01	4.278898e+00	-4.725074e-02	2.238419e+00	1.949403e+00	2.547718e+00	2.110233e+00	2.665349e+00	1.294749e+00	2.370950e+00	1.058931e+00	-1.917239e+00	-1.353402e+00	4.824250e-01	-2.205757e+00	-2.908283e+00	2.062174e+00	-7.602224e-01	-6.420427e-01	-8.296797e-01	-2.557789e-01	2.576706e+00	2.125560e+00	-3.041760e-01
US81403231_252800417519_S01_GE1_107_Sep09_2_2	GSM2266708	age: 76	gender: female	C	-6.671164e-01	1.831547e-01	1.537974e+00	2.663434e+00	1.003032e+00	3.957194e+00	-7.315473e-02	1.946114e+00	4.017866e+00	2.520543e+00	2.450020e+00	-9.177945e-01	-3.466054e-01	2.493888e+00	9.652921e-01	2.835814e+00	4.054605e+00	1.629059e+00	-4.426447e-01	1.798901e+00	-2.249792e-01	2.001674e+00	2.661376e+00	1.667500e-02	2.438155e+00	9.662553e-01	2.332299e+00	3.035827e+00	1.501661e+00	2.465801e+00	9.135801e-01	8.593807e-01	-2.435209e-01	3.076872e-01	3.291874e-01	5.709420e-02	-3.614438e-01	1.669944e+00	-1.800290e-01	1.610076e+00	2.535603e+00	4.703611e-01	2.290128e+00	4.355072e-01	8.264807e-02
US81403231_252800417519_S01_GE1_107_Sep09_2_3	GSM2266709	age: 74	gender: male	AD	-5.220973e-01	5.695887e+00	1.323879e+00	1.113625e+00	9.258780e-01	2.337315e+00	-7.917124e-01	-5.199628e-01	-7.435924e-04	3.527065e+00	1.987434e+00	-1.040829e+00	2.343163e+00	2.846655e+00	1.226760e-01	1.392868e+00	3.046070e+00	2.582626e+00	-3.205503e+00	-3.631794e-01	-7.127463e-01	1.176499e-01	2.782188e+00	2.386015e+00	1.063978e+00	2.109090e+00	5.221835e-02	1.753347e+00	2.565319e+00	1.308374e+00	1.222308e+00	2.418645e+00	-1.775989e+00	-1.646114e+00	5.168202e-01	-2.462587e+00	-3.109506e+00	-6.605342e-01	-6.803151e-01	2.435395e+00	-1.584286e+00	-1.050811e-01	2.737874e+00	2.219648e+00	-2.476731e-01
US81403231_252800417520_S01_GE1_107_Sep09_1_1	GSM2266710	age: 67	gender: female	C	4.521402e-02	2.940829e+00	1.998312e+00	1.842017e+00	1.144261e+00	2.316865e+00	2.435714e+00	-2.349685e-01	2.319235e+00	1.703400e+00	2.992792e+00	3.926995e+00	1.014023e+00	2.726979e-01	2.441958e+00	1.804799e+00	1.063978e+00	1.463375e+00	4.330140e+00	2.534302e+00	3.606734e-02	7.294007e-01	1.294954e+00	2.422129e+00	2.545795e+00	2.243093e+00	1.775378e+00	1.914301e+00	5.614972e-01	2.618645e+00	2.741266e+00	2.354390e+00	2.564562e+00	-5.888915e-01	1.141831e+00	2.153924e-01	-1.618928e-01	2.756782e+00	2.100228e-01	2.616893e+00	3.626669e+00	6.247333e-01	1.702855e+00	2.322934e+00	3.636236e+00
US81403231_252800417520_S01_GE1_107_Sep09_1_2	GSM2266711	age: 72	gender: female	AD	2.209570e+00	-1.949280e+00	1.466698e-01	-1.130743e-01	-5.243304e-01	4.504259e-01	2.184691e-01	2.033424e+00	8.634921e-01	-2.956262e-01	-8.152516e-01	3.286278e-01	7.408917e-01	1.081513e+00	-6.941011e-01	-2.449966e-01	-1.541757e+00	1.535607e+00	-4.046716e+00	-2.329105e+00	-1.334680e+00	-8.238918e-01	2.168701e+00	1.037952e+00	1.841471e+00	2.699317e-01	7.880350e-01	-2.143593e-01	1.873034e+00	-4.526128e-01	7.185322e-01	5.096502e-01	-7.467492e-01	-2.148319e+00	-5.629244e-01	-9.226033e-01	-3.183183e+00	7.127704e-01	3.064868e-01	-9.388430e-01	-4.824452e-01	-9.210267e-01	-8.961063e-01	4.931197e-01	-3.638278e-01
US81403231_252800417520_S01_GE1_107_Sep09_1_4	GSM2266712	age: 85	gender: female	AD	3.607965e-01	3.328218e+00	2.208448e+00	2.711572e+00	2.468427e+00	2.447356e+00	4.510277e-01	-2.708959e-01	1.098899e+00	2.014580e+00	7.558183e-01	3.838251e+00	1.212378e+00	-8.229881e-01	2.512711e+00	2.012968e+00	-2.627809e-02	5.321141e-01	4.277022e+00	1.887794e+00	4.636242e-01	1.146739e+00	2.435884e+00	1.243195e+00	4.883621e-01	2.372699e+00	1.247259e-01	2.112831e+00	8.560520e-01	1.782903e+00	2.526705e+00	2.519300e+00	2.206700e+00	-3.683713e-01	1.546934e+00	-1.887310e-01	1.207551e+00	2.460713e+00	4.764460e-01	2.493220e+00	3.000980e+00	2.342031e+00	2.229791e-01	2.439013e+00	3.608378e+00
US81403231_252800417520_S01_GE1_107_Sep09_2_1	GSM2266713	age: 77	gender: male	C	-7.147561e-01	3.946619e+00	3.037906e+00	2.524941e+00	2.281255e+00	3.044860e+00	1.582853e+00	2.855131e+00	2.103770e+00	4.428772e+00	-9.825763e-01	3.506737e+00	4.839669e-01	4.502949e-01	2.214322e+00	2.479977e+00	2.268061e-01	1.769340e+00	3.799400e+00	-9.682861e-02	1.412018e+00	2.073481e+00	2.337438e+00	2.148664e+00	1.006521e+00	2.798005e+00	3.348595e-02	2.482041e+00	4.175564e+00	2.339779e+00	2.654795e-01	1.572799e+00	6.659717e-01	2.802862e-01	2.273058e+00	-6.182295e-01	-1.190014e-01	2.125420e+00	1.501050e+00	7.846055e-01	3.343952e+00	2.021647e+00	-7.539919e-02	3.067379e+00	2.965508e+00
US81403231_252800417520_S01_GE1_107_Sep09_2_2	GSM2266714	age: 74	gender: male	AD	-5.367281e-01	3.869402e+00	3.180727e+00	2.069063e+00	1.406470e+00	2.425379e+00	2.031104e-01	1.885155e+00	9.739671e-01	1.900002e+00	4.874431e-01	3.707867e+00	-2.082738e-01	-5.335383e-02	3.415825e+00	1.952656e+00	6.679703e-01	1.302582e+00	3.838251e+00	2.695324e-01	1.702502e-01	8.717730e-01	1.553536e+00	2.547718e+00	-1.482601e-01	2.355137e+00	6.018255e-01	2.053948e+00	-7.408340e-01	1.587099e+00	9.823134e-01	2.973514e+00	2.798117e+00	-8.289215e-01	1.252834e+00	7.433433e-01	-7.429292e-01	4.028354e-01	1.712972e-01	1.658111e+00	3.324417e+00	1.272891e+00	-7.186925e-01	2.442911e+00	2.660136e+00
US81403231_252800417520_S01_GE1_107_Sep09_2_3	GSM2266715	age: 72	gender: male	C	2.516049e+00	3.397235e+00	2.370579e+00	1.924999e+00	1.334253e+00	2.391281e+00	2.290605e-01	-6.437681e-01	9.021471e-01	1.793811e+00	2.517154e-01	3.759388e+00	3.481232e+00	-1.910637e-01	3.736255e+00	1.818884e+00	5.384645e-01	2.338116e+00	3.931416e+00	2.486179e+00	1.270405e-01	7.649707e-01	1.403960e+00	1.105498e+00	2.126345e+00	2.344344e+00	-7.157859e-02	1.939366e+00	2.379653e+00	2.585521e+00	2.346450e+00	2.256271e-01	1.266738e+00	-7.806672e-01	1.173814e+00	7.658253e-02	-4.476102e-01	2.307690e+00	1.355153e-01	2.486964e+00	3.535104e+00	6.616608e-01	5.648929e-01	2.417435e+00	7.956465e-01
US81403231_252800417520_S01_GE1_107_Sep09_2_4	GSM2266716	age: 82	gender: male	AD	-2.322420e-01	-5.109017e-02	2.303231e+00	2.329923e+00	1.737279e+00	2.507327e+00	5.094074e-01	-9.015372e-02	1.426904e+00	2.248611e+00	4.227153e-01	3.528652e+00	3.438235e+00	1.536654e-01	1.518349e+00	2.328934e+00	1.894413e+00	7.836181e-01	3.888501e+00	2.558614e+00	4.474127e-01	1.391244e+00	1.957224e+00	1.408894e+00	2.340320e-01	2.429685e+00	1.232279e+00	2.387654e+00	1.860867e+00	2.139111e+00	2.782013e+00	1.289214e+00	5.438398e-01	2.073744e+00	1.737702e+00	-3.853811e-01	-5.186756e-01	7.540111e-01	5.517346e-01	2.128962e+00	3.766987e+00	1.121095e+00	2.593923e+00	2.526533e+00	2.215872e+00
US81403231_252800417521_S01_GE1_107_Sep09_1_1	GSM2266717	age: 74	gender: male	C	2.217438e+00	-6.923350e-01	1.687417e+00	2.347608e+00	9.253760e-01	1.380520e+00	7.540111e-01	-3.700204e-01	5.091305e-01	2.343305e+00	8.953662e-01	2.685762e+00	2.001415e+00	2.801373e+00	2.075241e-01	2.425473e+00	2.852082e+00	3.944925e-01	4.194093e+00	2.575749e+00	-3.550512e-01	2.606829e+00	2.536741e+00	4.343706e-01	2.805270e+00	1.612645e+00	2.034900e+00	2.514657e+00	3.201006e+00	4.223902e+00	2.383000e+00	1.926896e+00	4.301324e-01	2.353900e+00	5.338892e-01	-6.669376e-01	1.864422e+00	9.879266e-01	-2.180099e-01	7.451730e-01	2.734251e+00	1.222442e+00	2.211050e+00	1.243707e+00	5.395523e+00
US81403231_252800417521_S01_GE1_107_Sep09_1_2	GSM2266718	age: 75	gender: male	AD	-2.244746e-01	3.549104e+00	1.942455e+00	1.853869e+00	1.211381e+00	2.330542e+00	5.386255e-02	-4.699480e-01	1.725719e+00	1.592997e+00	-5.812227e-02	2.447097e+00	1.524450e+00	-1.033656e+00	9.562050e-01	1.692888e+00	3.231882e-02	2.748402e+00	3.301806e+00	9.817525e-01	1.111936e-03	7.563699e-01	1.281923e+00	2.625966e+00	1.450548e+00	2.243031e+00	-1.385268e-01	1.719347e+00	-7.037962e-01	2.517802e+00	2.562164e+00	3.479533e+00	2.402271e+00	-7.550881e-01	1.175024e+00	1.486150e+00	3.434700e-02	2.363454e-01	1.097692e-01	1.655210e+00	2.566571e+00	5.769746e-01	3.223396e-01	2.344344e+00	2.584101e+00
US81403231_252800417521_S01_GE1_107_Sep09_1_4	GSM2266719	age: 65	gender: male	C	-7.231356e-01	-4.184765e-01	2.629776e+00	3.426511e+00	1.660815e+00	2.461551e+00	3.574245e-01	1.162305e+00	1.406909e+00	2.031558e+00	4.496920e-01	1.954075e+00	4.120436e-01	-4.703208e-01	1.345175e+00	2.171218e+00	2.380327e+00	2.812393e+00	2.916491e+00	2.530473e+00	2.944688e-01	1.255309e+00	2.978721e+00	2.991775e+00	2.838050e+00	2.398757e+00	3.952633e-01	2.176339e+00	-1.977674e-01	2.930988e+00	3.044860e+00	2.880840e+00	3.707246e+00	-5.532162e-01	1.548525e+00	-1.286582e+00	-1.129629e+00	6.631014e-01	1.440734e+00	2.553348e+00	3.488881e+00	1.530474e+00	5.464113e-01	2.471650e+00	3.624258e+00
US81403231_252800417521_S01_GE1_107_Sep09_2_1	GSM2266720	age: 78	gender: male	C	4.208164e-01	2.715705e+00	1.720621e+00	2.555932e+00	1.025376e+00	2.319471e+00	-2.097216e-01	-7.625837e-01	7.953355e-01	1.531877e+00	2.321059e+00	2.367013e+00	4.054052e-02	1.098694e+00	6.343977e-01	2.434806e+00	2.535655e+00	6.084291e-01	3.549484e+00	2.501785e+00	9.445303e-02	5.237234e-01	1.312651e+00	2.612513e+00	-4.206754e-01	2.156295e+00	1.062774e+00	1.790940e+00	9.730914e-01	3.178118e+00	2.755132e+00	2.664043e+00	2.906006e+00	1.420041e-01	7.830021e-01	5.083142e-01	-5.019001e-01	1.369470e-01	-1.088891e-01	2.570162e+00	3.468215e+00	2.794089e-01	2.643521e+00	2.343066e+00	4.449503e+00
US81403231_252800417521_S01_GE1_107_Sep09_2_2	GSM2266721	age: 75	gender: male	C	2.519320e+00	3.078029e+00	-6.521056e-01	-9.284432e-01	2.001560e+00	-7.313744e-01	1.728087e+00	1.936466e+00	-1.891566e+00	-9.679682e-01	2.068252e+00	4.546913e-01	-3.625975e-01	8.614980e-01	-1.729707e+00	-8.555275e-01	7.754254e-01	-1.694475e-01	2.448372e+00	-3.014034e-01	-1.150542e+00	-1.809635e+00	3.141303e-01	-7.279053e-01	-2.694702e+00	-1.014797e+00	1.790373e+00	-7.452245e-01	2.386192e+00	2.924653e+00	1.237662e+00	2.529106e-01	-3.324239e-01	1.232559e+00	-1.647395e+00	1.056900e+00	-5.455314e-01	-4.343943e-01	-2.520842e+00	-4.885746e-02	5.340376e-01	-3.445035e-01	2.250566e+00	-7.953255e-01	1.277438e+00
US81403231_252800417521_S01_GE1_107_Sep09_2_3	GSM2266722	age: 83	gender: female	AD	7.537468e-01	3.811391e+00	1.996722e+00	2.225726e+00	1.372855e+00	2.346192e+00	2.243229e-01	-4.255700e-01	1.123285e+00	1.986074e+00	-1.048961e+00	2.522669e+00	1.021620e+00	-6.445546e-01	1.142085e+00	2.575298e+00	-1.624064e-01	8.492423e-01	3.138599e+00	5.258453e-01	1.781421e-01	1.040976e+00	2.501031e+00	1.049137e+00	2.386015e+00	2.268015e+00	-6.722815e-03	2.237559e+00	1.957581e+00	3.334622e+00	2.665885e+00	2.351992e+00	2.502728e+00	-5.493369e-01	1.300887e+00	6.116624e-01	-2.871113e-01	5.979220e-01	2.927193e-01	2.465543e+00	2.840660e+00	1.501504e+00	-6.236153e-03	2.348351e+00	3.247218e+00
US81403231_252800417521_S01_GE1_107_Sep09_2_4	GSM2266723	age: 75	gender: female	AD	-1.836895e+00	4.708758e+00	2.396283e+00	2.580152e+00	1.833463e+00	2.409359e+00	1.078103e+00	2.666268e-01	1.568361e+00	2.353786e+00	-2.174463e-01	7.540983e-01	1.306047e+00	-5.700570e-01	1.583975e+00	2.412310e+00	1.607220e-02	1.881976e+00	2.549585e+00	9.086972e-01	7.168347e-01	2.462695e+00	2.133157e+00	3.510539e+00	2.543417e+00	2.333279e+00	8.937835e-03	2.458475e+00	1.368065e+00	2.818740e+00	3.032637e+00	1.818851e+00	7.727017e-01	7.672685e-01	1.719748e+00	2.459114e+00	-1.002136e+00	1.066564e+00	8.680794e-01	2.536003e+00	1.318077e+00	1.289214e+00	-1.281295e-01	2.358693e+00	2.989441e+00
US81403231_252800417525_S01_GE1_107_Sep09_1_1	GSM2266724	age: 65	gender: male	AD	2.144311e+00	-9.212430e-01	-5.074086e-01	-6.535446e-01	-9.498153e-01	-2.104828e-01	8.460720e-01	-3.004813e-01	1.424899e+00	-7.386723e-01	2.587152e+00	3.399570e-03	7.839865e-01	2.334647e+00	-8.756339e-02	-6.783354e-01	2.084625e+00	-8.349243e-01	2.425891e+00	2.533536e-01	2.208001e+00	-2.006548e-01	-9.282272e-01	3.454163e+00	5.092671e-01	-1.680675e-01	2.274876e+00	-6.533630e-01	2.578616e+00	2.490033e+00	8.358157e-01	2.470182e+00	-2.104902e+00	3.388966e+00	-9.309423e-01	6.987187e-02	-1.146448e-01	7.472126e-01	9.246994e-02	6.217771e-01	6.429243e-01	8.310586e-01	2.340224e+00	-1.963323e-01	-1.170233e+00
US81403231_252800417525_S01_GE1_107_Sep09_1_2	GSM2266725	age: 85	gender: male	AD	3.717328e+00	-1.295533e+00	3.250350e-01	6.491853e-01	1.416393e+00	1.258170e+00	2.200363e+00	3.462019e-01	-4.116358e-01	1.956145e-01	-4.652627e-01	1.471897e+00	2.016334e+00	2.517802e+00	2.549314e+00	4.222222e-01	-4.998936e-01	3.186760e+00	2.897098e+00	7.975037e-01	2.643920e+00	-4.811269e-01	-3.217616e-02	-1.588658e-01	2.703007e+00	1.016741e+00	1.641584e+00	4.428407e-01	2.461394e+00	3.434206e+00	2.190817e+00	2.517338e+00	-2.007524e+00	3.396099e+00	-1.649051e-01	2.287967e+00	2.696573e+00	2.712711e+00	-1.154780e+00	2.470769e+00	2.016679e+00	1.945643e+00	1.574661e+00	9.281464e-01	3.603524e+00
US81403231_252800417525_S01_GE1_107_Sep09_1_3	GSM2266726	age: 81	gender: female	AD	-2.856640e-01	3.569865e-02	-1.108922e+00	-8.675126e-01	-3.503210e-02	-7.164733e-01	1.891451e+00	2.273545e+00	-1.607680e+00	-8.363918e-01	3.223396e-01	-2.054909e-01	1.822739e+00	2.388586e+00	-1.523944e+00	-8.140142e-01	5.972336e-01	2.672288e+00	1.498896e-01	-5.064259e-01	2.611906e+00	-1.549487e+00	-1.234244e+00	2.371654e+00	2.069566e-01	-5.087911e-01	1.592997e+00	-6.745692e-01	3.943327e+00	2.375962e+00	-2.118372e-01	1.927626e+00	1.443666e+00	3.061490e+00	-1.443916e+00	2.241670e+00	-2.619641e-01	-3.906036e-01	-2.329105e+00	2.841421e-01	-3.926004e-03	1.141504e+00	2.445067e+00	-9.264209e-01	1.669023e+00
US81403231_252800417525_S01_GE1_107_Sep09_1_4	GSM2266727	age: 78	gender: male	AD	-0.4196649722	3.6899763037	2.8119038547	2.6054294257	0.7491879064	1.7465262773	2.6308301153	-0.7439693944	0.8058936247	1.5211240921	0.6292171189	2.7402491921	1.0297078527	-0.9213540419	1.0816279818	2.2590352858	-0.2689728692	3.5391760952	3.5932172694	2.3339600403	2.3462441215	2.4886618154	0.9750483097	2.6205232807	1.8147241856	1.8757906648	0.1652990803	1.8052763290	-0.1705663931	2.4353952615	3.4693276750	2.1853120946	2.4912659360	0.5005126881	0.5793499793	2.3797025829	-0.1428164987	2.4188655300	-0.1347977468	1.4748776713	3.1606630775	2.5060254401	-0.2581097722	1.8215177539	2.8668147172
US81403231_252800417525_S01_GE1_107_Sep09_2_1	GSM2266728	age: 70	gender: male	C	2.039015e+00	-6.315988e-01	1.348701e+00	1.108228e+00	3.199004e-01	1.570260e+00	-3.940548e-01	-8.840066e-01	3.987856e+00	9.473515e-01	2.237195e+00	3.590093e+00	2.234953e+00	2.408813e+00	1.165874e-02	1.282140e+00	2.316438e+00	-2.982406e-01	4.468895e+00	1.994289e+00	5.749874e-03	2.189815e+00	5.281337e-01	2.080897e+00	2.247551e+00	1.681258e+00	2.149216e+00	1.392297e+00	-5.230813e-01	7.840812e-01	3.029079e+00	2.301028e+00	1.803307e+00	2.521795e+00	2.350604e+00	6.611255e-01	1.734848e+00	-2.553506e-01	1.886358e+00	2.499108e+00	3.014697e+00	5.317604e-01	2.546981e+00	1.661679e+00	1.994350e+00
US81403231_252800417525_S01_GE1_107_Sep09_2_4	GSM2266729	age: 84	gender: female	AD	4.410729e-01	3.355269e+00	2.750550e+00	2.380415e+00	6.433876e-01	2.378071e+00	2.963272e+00	2.303146e+00	2.345128e+00	1.506190e+00	-2.462462e-01	2.489631e+00	-6.542069e-01	-1.429530e+00	8.122725e-01	2.561509e+00	-5.787633e-01	3.620597e+00	3.958463e+00	-9.849008e-02	1.033886e-02	1.199607e+00	1.584986e+00	4.189533e-01	2.548591e+00	1.423436e+00	-1.972235e-01	2.108659e+00	-2.484420e-02	3.134182e+00	2.781494e+00	2.577802e+00	1.728998e+00	1.968715e-01	7.391270e-01	2.363423e+00	2.420342e+00	2.401562e+00	-1.307565e-01	2.248611e+00	2.550023e+00	1.542626e+00	4.249213e-01	1.847097e+00	2.602340e-01
US81403231_252800417526_S01_GE1_107_Sep09_1_1	GSM2266730	age: 75	gender: male	AD	-3.193032e-01	2.791648e+00	-6.355728e-01	-6.178760e-01	-1.739768e-01	-6.759311e-01	2.929371e+00	-7.051439e-01	-1.464897e+00	-8.911252e-01	1.432964e+00	2.551950e+00	2.425891e+00	2.811904e+00	-1.397930e+00	4.836986e-02	7.975037e-01	2.556822e+00	2.979415e+00	2.226482e+00	3.573439e+00	-1.472472e+00	2.000169e+00	2.218517e+00	-1.655319e+00	1.901631e+00	2.664629e+00	1.094782e-02	3.625508e+00	4.876983e-03	1.734465e+00	1.200985e+00	1.678471e+00	2.925159e+00	-1.043281e+00	2.432977e+00	-4.071173e-01	2.028643e+00	1.918618e+00	1.902947e+00	2.453187e+00	1.055034e-01	3.015149e+00	-6.310372e-01	2.452774e+00
US81403231_252800417526_S01_GE1_107_Sep09_1_2	GSM2266731	age: 79	gender: female	AD	-8.041523e-01	-1.024162e+00	-2.087860e-01	4.484998e-01	-6.965462e-01	-1.387565e-01	2.982133e+00	1.736149e+00	2.252378e+00	3.226086e-01	-2.020662e-01	2.608672e+00	1.810999e+00	-4.367536e-01	-9.047809e-01	5.343933e-01	2.080422e+00	2.410827e+00	-3.068439e+00	-1.404352e+00	2.452534e+00	-8.712027e-01	3.930216e-02	2.889136e+00	1.756878e+00	-4.313251e-01	2.466531e+00	8.663372e-01	3.435213e+00	-3.009464e-01	1.385660e+00	2.667989e-01	-1.370974e+00	-2.091398e+00	-9.484205e-01	-4.843212e-01	-2.422726e+00	3.059371e+00	2.329696e+00	1.222787e-01	-1.373947e+00	-1.167122e+00	3.578807e+00	-3.285331e-01	2.557071e+00
US81403231_252800417526_S01_GE1_107_Sep09_1_3	GSM2266732	age: 74	gender: female	AD	2.541053e+00	3.237026e+00	2.432986e-01	1.150795e-01	2.296035e+00	1.183453e+00	3.343098e+00	1.836541e+00	-6.502365e-01	-9.891034e-02	-6.911694e-01	2.032254e+00	2.633107e+00	3.024833e+00	-4.208056e-01	-1.080607e-02	-1.325396e+00	3.134182e+00	-3.095300e+00	-7.354130e-01	3.139733e+00	-6.576035e-01	-3.318758e-01	-7.248245e-01	2.232707e+00	3.647995e-01	2.094231e+00	1.912191e-02	3.772629e+00	-2.371023e-01	-1.036605e+00	2.227653e+00	-2.092247e+00	1.360544e+00	-4.456124e-01	7.399187e-01	-3.127451e+00	2.741266e+00	2.342919e+00	-1.242513e+00	-1.457875e+00	2.112852e+00	4.166055e-01	8.221539e-01	3.168889e-01
US81403231_252800417526_S01_GE1_107_Sep09_2_1	GSM2266733	age: 76	gender: male	AD	-8.679477e-01	1.821361e+00	-1.068205e-01	-3.289583e-01	1.633822e-01	-1.614467e-02	-1.600749e+00	2.455455e-01	2.238714e-01	-6.664372e-01	-9.343262e-02	1.281645e+00	3.172216e-01	3.591290e-03	-1.061195e+00	-5.153132e-01	-1.828852e+00	5.005127e-01	-5.533850e-01	-9.357972e-01	5.773405e-01	-1.140101e+00	-7.099852e-01	-1.015437e+00	-6.951068e-01	-1.691735e-01	-1.266716e-01	-5.014657e-01	9.986891e-01	-8.347990e-01	2.426919e+00	2.492796e-01	2.316623e+00	2.068252e+00	-7.699610e-01	1.894911e+00	-5.213504e-01	2.141035e-01	2.132006e+00	-4.211072e-01	2.762659e-01	-4.325249e-01	-7.338651e-01	7.140831e-02	-4.281185e-01
US81403231_252800417526_S01_GE1_107_Sep09_2_2	GSM2266734	age: 79	gender: female	AD	2.312781e+00	-1.362741e-01	-3.457215e-02	-1.881319e-01	2.544156e+00	9.035633e-02	-1.499140e+00	8.021014e-01	-1.008666e+00	-5.350667e-01	2.158327e-01	7.814419e-01	5.859901e-01	-4.526128e-01	-8.868643e-01	-3.076026e-01	-2.239378e+00	-6.402040e-01	-2.450812e+00	-5.448918e-01	-1.250576e+00	-1.025264e+00	-5.812676e-01	4.683607e+00	1.361029e+00	-1.827163e-01	-8.138347e-01	2.671822e-01	1.501724e+00	1.763443e-01	1.016281e+00	-1.451690e+00	-3.421357e-01	4.272121e-02	-7.337736e-01	-5.917234e-01	-2.123615e+00	9.145311e-01	2.827926e-01	-7.072449e-01	1.374810e+00	-1.097667e+00	2.372935e-01	1.489245e-01	1.412630e+00
US81403231_252800417526_S01_GE1_107_Sep09_2_4	GSM2266735	age: 75	gender: male	AD	2.496332e+00	2.232521e+00	1.856279e+00	2.103728e+00	4.581352e-01	1.608461e+00	2.596301e+00	1.938623e-01	1.528998e+00	1.589114e+00	2.437097e+00	8.410349e-02	4.235488e-01	2.530651e+00	4.092692e-01	2.069763e+00	2.278048e+00	2.443803e+00	-2.386305e+00	-6.896225e-02	2.530409e+00	3.791063e-01	1.646748e+00	2.328201e+00	2.429730e+00	1.468977e+00	2.683801e+00	2.129156e+00	2.869960e+00	9.987441e-01	2.462881e+00	-2.892186e-01	-1.262055e+00	2.472377e+00	6.429243e-01	-7.828638e-01	-1.280511e+00	2.444804e+00	-3.800468e-01	-4.936283e-01	1.733331e+00	2.574042e-01	3.004023e+00	1.718259e+00	6.057325e-02
US81403231_252800417918_S01_GE1_107_Sep09_1_1	GSM2266736	age: 69	gender: male	AD	-5.911418e-01	3.344941e+00	3.561665e+00	2.418554e+00	1.927076e+00	2.604334e+00	9.739671e-01	6.297172e-01	1.722404e+00	2.230333e+00	6.232766e-01	2.283643e-01	1.643662e+00	-8.536327e-01	1.766566e+00	2.887249e+00	9.206860e-01	1.152376e+00	3.442482e+00	1.287087e+00	1.009764e+00	1.694477e+00	1.052361e+01	1.744644e+00	2.671992e+00	2.540890e+00	4.715951e-01	2.356847e+00	1.646021e-01	3.125898e+00	3.506181e+00	2.215562e+00	8.716549e-01	1.178431e-01	2.627551e+00	-4.868972e-01	-5.884257e-01	1.204438e+00	9.887917e-01	1.701729e+00	2.266069e+00	1.431965e+00	3.514007e-01	2.625346e+00	3.034719e+00
US81403231_252800417918_S01_GE1_107_Sep09_1_3	GSM2266737	age: 79	gender: female	AD	1.646914e+00	3.968765e+00	2.417742e+00	2.262073e+00	1.569215e+00	2.452584e+00	6.128135e-01	5.982800e-01	1.318262e+00	2.068757e+00	3.308328e-01	4.703611e-01	-1.187496e-01	-1.128926e+00	1.532609e+00	2.650260e+00	-1.105522e-01	7.968080e-01	2.877146e+00	2.464133e+00	5.990907e-01	1.812093e+00	1.858787e+00	2.687234e+00	2.647812e+00	2.392396e+00	1.619954e-01	2.305723e+00	1.279990e-01	2.837214e+00	3.395464e+00	2.482431e+00	2.721267e+00	-2.122971e-01	1.700239e+00	-3.794176e-01	-4.615731e-01	7.750927e-01	4.049367e+00	2.159262e+00	2.188285e+00	1.198520e+00	2.729755e-01	2.462695e+00	3.814102e+00
US81403231_252800417918_S01_GE1_107_Sep09_1_4	GSM2266738	age: 88	gender: female	AD	2.506149e+00	3.524229e+00	2.437748e+00	2.248996e+00	1.425998e+00	2.392032e+00	2.666167e+00	-5.792532e-01	1.113807e+00	2.005470e+00	5.443917e-01	-6.210994e-01	5.652252e-01	-8.746274e-01	1.690595e+00	2.159514e+00	-3.837664e-01	2.410103e+00	1.710218e+00	5.172099e-01	1.815772e-01	2.612459e+00	1.980686e+00	2.658998e+00	1.062774e+00	2.374559e+00	2.365957e-01	2.252378e+00	-5.903163e-01	2.514284e+00	3.563185e+00	1.790940e+00	2.972965e+00	-4.888477e-01	1.630763e+00	1.794239e+00	-1.810589e+00	2.482456e+00	2.325381e-01	1.040449e+00	1.606094e+00	1.182224e+00	7.391950e-01	2.415841e+00	1.004422e+00
US81403231_252800417918_S01_GE1_107_Sep09_2_1	GSM2266739	age: 75	gender: female	AD	-1.215814e+00	3.425944e-01	2.251316e+00	2.373697e+00	1.773893e+00	2.414878e+00	7.451730e-01	2.333080e-01	3.527749e+00	2.235272e+00	6.990332e-01	7.491879e-01	6.557822e-01	-7.643656e-01	1.438718e+00	2.659620e+00	9.975794e-01	7.806132e-01	2.986486e+00	1.327571e+00	6.408239e-01	2.540918e+00	2.060813e+00	1.886019e+00	2.511319e+00	2.487709e+00	1.626283e-01	2.401904e+00	8.765004e-02	3.366937e+00	3.368587e+00	7.564112e-01	-1.351625e-01	-2.009675e-02	1.967241e+00	-3.045463e-02	-2.827149e-01	9.953395e-01	7.957287e-01	1.862314e+00	2.506571e+00	3.684504e+00	9.303487e-01	2.446436e+00	1.420833e+00
US81403231_252800417918_S01_GE1_107_Sep09_2_2	GSM2266740	age: 86	gender: male	C	-8.768083e-01	3.708473e+00	2.389178e+00	2.272636e+00	1.618203e+00	2.448193e+00	1.092875e+00	-2.257145e-01	1.395874e+00	2.067307e+00	7.345080e-02	4.356536e-01	-9.994991e-02	-1.606265e+00	1.481408e+00	2.954412e+00	-3.653506e-01	7.150183e-01	2.589134e+00	1.334643e+00	5.100834e-01	1.373526e+00	1.850890e+00	2.456546e+00	2.147138e-01	2.444804e+00	-2.576619e-01	2.272830e+00	-2.331428e-01	1.944030e+00	3.486589e+00	6.097653e-01	3.516953e+00	-2.962059e-01	1.730635e+00	-6.093649e-02	-8.737224e-01	7.989275e-01	5.734187e-01	1.110521e-01	1.037273e+00	1.117999e+00	2.613591e-01	2.477647e+00	1.195735e+00
US81403231_252800417918_S01_GE1_107_Sep09_2_3	GSM2266741	age: 86	gender: female	C	2.289889e+00	2.588599e+00	2.052787e+00	1.904885e+00	7.732295e-01	2.111854e+00	2.495561e+00	2.446749e+00	6.366441e-01	1.372218e+00	-4.236688e-01	8.481925e-01	-6.363917e-01	-1.165067e+00	6.460311e-01	1.761861e+00	-5.447909e-01	-2.082738e-01	2.736794e+00	2.348006e+00	-4.164461e-01	5.036280e-01	1.213214e+00	2.399551e+00	-4.192993e-02	2.119910e+00	-5.856036e-01	1.779430e+00	-6.872130e-01	3.086073e+00	3.866166e+00	1.572799e+00	2.737136e+00	-7.831818e-01	8.774306e-01	1.359542e-01	5.237234e-01	-3.384995e-02	-3.332365e-01	2.506945e+00	2.740249e+00	1.957581e-01	6.350511e-01	2.234725e+00	3.445048e+00
US81403231_252800417918_S01_GE1_107_Sep09_2_4	GSM2266742	age: 76	gender: female	C	-2.141040e-01	1.952506e+00	2.525825e+00	2.732883e+00	1.934037e+00	2.543268e+00	1.019262e+00	7.434712e-01	1.828268e+00	2.224097e+00	6.139877e-01	7.420655e-01	7.414732e-01	-1.067868e+00	2.014896e+00	2.362171e+00	-2.599738e-01	1.246345e+00	3.111059e+00	7.230943e-01	9.199369e-01	2.090380e+00	2.608467e+00	1.757571e+00	9.988882e-01	2.501743e+00	-3.925883e-01	2.350604e+00	5.662565e-01	2.852720e+00	3.201991e+00	2.408370e+00	2.372735e+00	4.482548e-02	2.077362e+00	2.839122e+00	9.669798e-02	1.303918e+00	9.909707e-01	1.692553e+00	2.114040e+00	3.268789e+00	-8.576629e-01	2.595302e+00	3.531499e+00
US81403231_252800417919_S01_GE1_107_Sep09_1_1	GSM2266743	age: 79	gender: male	C	-5.540804e-01	4.147619e+00	1.544736e+00	1.497229e+00	1.228828e+00	2.256069e+00	4.063279e-01	3.957466e-02	2.255368e+00	1.723837e+00	1.729309e+00	3.810278e+00	2.442618e+00	-2.336680e-01	4.100098e-01	3.609240e+00	1.038982e-01	2.244300e+00	3.856406e+00	2.496647e+00	2.363680e+00	2.418365e+00	7.220655e-01	7.625194e-01	2.410347e+00	2.186797e+00	2.289843e-01	1.757571e+00	1.284343e-01	2.482507e+00	2.947582e+00	2.494519e+00	2.807121e+00	-4.943304e-01	1.074397e+00	2.323879e+00	2.568518e+00	-2.653372e-01	4.161144e+00	2.458361e+00	3.427932e+00	8.211531e-01	5.661530e-01	2.270384e+00	2.541473e+00
US81403231_252800417919_S01_GE1_107_Sep09_1_2	GSM2266744	age: 76	gender: female	C	-4.211072e-01	3.013981e+00	1.687917e+00	2.339844e+00	1.363170e+00	2.262308e+00	2.424108e+00	1.390801e-01	1.319986e+00	2.010739e+00	1.207982e+00	3.428627e+00	2.412789e+00	-4.821903e-01	6.590249e-01	3.910883e+00	2.281143e-02	2.690447e+00	3.604751e+00	1.982874e+00	1.163725e+00	2.429685e+00	2.722116e+00	7.723686e-01	2.558996e+00	2.189347e+00	3.065561e-01	2.086790e+00	7.072922e-01	2.642610e+00	3.714513e+00	2.364672e+00	8.326653e-01	-4.030661e-01	1.231666e+00	1.900002e+00	-6.249136e-01	1.445055e-01	1.641294e-01	2.463322e+00	2.515856e+00	3.843397e-01	2.402122e+00	2.314238e+00	2.825332e+00
US81403231_252800417919_S01_GE1_107_Sep09_1_3	GSM2266745	age: 86	gender: female	C	-7.231356e-01	-4.184765e-01	2.629776e+00	3.426511e+00	1.660815e+00	2.461551e+00	3.574245e-01	1.162305e+00	1.406909e+00	2.031558e+00	4.496920e-01	1.954075e+00	4.120436e-01	-4.703208e-01	1.345175e+00	2.171218e+00	2.380327e+00	2.812393e+00	2.916491e+00	2.530473e+00	2.944688e-01	1.255309e+00	2.978721e+00	2.991775e+00	2.838050e+00	2.398757e+00	3.952633e-01	2.176339e+00	-1.977674e-01	2.930988e+00	3.044860e+00	2.880840e+00	3.707246e+00	-5.532162e-01	1.548525e+00	-1.286582e+00	-1.129629e+00	6.631014e-01	1.440734e+00	2.553348e+00	3.488881e+00	1.530474e+00	5.464113e-01	2.471650e+00	3.624258e+00
US81403231_252800417919_S01_GE1_107_Sep09_2_1	GSM2266746	age: 80	gender: male	AD	-2.084317e+00	-4.482812e-01	7.374799e-01	7.255235e-01	4.826394e-01	1.943700e+00	1.858738e+00	-2.573855e-01	2.208884e+00	1.155562e+00	2.625494e+00	2.010458e-01	2.312467e+00	3.028313e+00	-3.526110e-01	9.568324e-01	2.677953e+00	-6.195689e-01	-1.384427e-01	-1.097152e+00	-1.035275e+00	2.448934e+00	1.042082e-01	-1.458735e-02	2.715334e+00	1.895560e+00	2.611802e+00	1.217548e+00	3.580669e+00	8.140423e-01	2.424142e+00	-8.471194e-01	-2.178240e+00	-1.073708e+00	2.554639e-01	-1.486316e+00	-1.924974e+00	2.299178e+00	-8.372451e-01	2.336873e+00	1.954949e+00	2.363953e+00	3.229006e+00	1.950485e+00	-3.288716e-01
US81403231_252800417919_S01_GE1_107_Sep09_2_2	GSM2266747	age: 68	gender: male	AD	-1.600501e-01	2.192275e+00	2.878731e-01	8.642604e-02	-7.113511e-02	1.394696e+00	-1.266796e+00	2.548397e+00	-4.092328e-01	4.174404e-01	2.556082e+00	2.273008e+00	2.408780e+00	2.717765e+00	-5.878775e-01	1.786741e-01	2.610534e+00	-1.164223e+00	2.279461e+00	-1.145772e+00	2.701686e+00	-6.035860e-01	-3.245834e-01	4.079481e+00	2.296777e+00	1.123544e+00	2.400656e+00	4.292580e-01	3.228328e+00	4.998956e-02	1.492224e+00	-6.063098e-01	-2.486566e+00	-1.235532e+00	-3.713846e-01	-7.865113e-01	-2.305095e+00	2.246203e+00	-1.106470e+00	-6.743882e-01	2.485328e+00	-8.540938e-01	2.722937e+00	1.379556e+00	4.036093e+00
US81403231_252800417919_S01_GE1_107_Sep09_2_3	GSM2266748	age: 68	gender: female	C	1.457760434	2.659942503	0.622214283	0.719666859	0.938146962	2.033686443	-0.738969340	2.422689100	0.027759281	1.546933786	1.776886463	4.011884578	0.812541970	-0.275692956	2.884294582	1.963319359	-0.138147642	1.613229094	3.549104395	2.557179941	-0.638009119	1.832218747	0.264865353	0.114561741	2.278397023	1.741184197	0.189766580	1.485131557	-0.633751151	2.550941813	3.025135010	3.224331123	2.375837159	-1.187251922	0.211296255	2.059659945	-2.139460357	-0.568046007	-0.532924213	2.607258326	3.414793588	2.200167222	2.241789599	1.861629302	3.005822521
US81403231_252800417919_S01_GE1_107_Sep09_2_4	GSM2266749	age: 68	gender: male	C	2.385963e+00	3.289961e+00	2.488118e+00	-2.306310e-01	-1.016082e+00	-1.247466e-01	3.070666e+00	1.912584e+00	-1.130961e+00	-4.401295e-01	-3.282021e-01	3.205608e+00	-2.574304e-01	7.444306e-02	-8.710946e-01	3.506344e+00	-8.242092e-01	2.458619e+00	4.036093e+00	2.012777e+00	-1.688758e+00	-1.200456e+00	-6.300457e-01	-1.210242e+00	-8.501866e-02	-3.983206e-01	-8.367294e-01	-1.031908e-01	2.012689e+00	1.480448e+00	3.496232e+00	3.878728e-02	2.631829e+00	-1.436872e+00	-8.916661e-01	1.526059e+00	2.101118e+00	6.278496e-01	-1.830377e+00	2.301028e+00	3.346725e+00	-1.060679e+00	3.148906e-01	-6.492268e-02	2.556562e+00
US81403231_252800417924_S01_GE1_107_Sep09_1_1	GSM2266750	age: 82	gender: female	AD	2.146507e+00	2.279089e+00	1.818595e+00	1.073176e+00	2.999306e-01	1.721252e+00	1.939366e+00	9.508986e-03	3.308643e-03	1.288726e+00	2.923376e+00	9.116733e-01	2.453149e+00	2.707819e+00	1.209705e-01	1.337002e+00	3.002644e+00	2.054087e+00	-1.217323e+00	1.119671e+00	1.644156e-02	2.965087e-01	2.580277e+00	3.214365e+00	-3.725382e-01	1.587603e+00	3.409608e+00	1.648278e+00	2.647812e+00	1.716177e+00	2.506087e+00	2.588390e+00	-1.456485e+00	8.205478e-01	6.570446e-01	1.217709e+00	-7.709491e-01	-1.047707e-01	-4.371990e-01	2.103393e+00	1.076182e+00	-7.821289e-02	3.311595e+00	1.706784e+00	2.659663e+00
US81403231_252800417924_S01_GE1_107_Sep09_1_2	GSM2266751	age: 80	gender: female	AD	-4.055465e-01	2.180753e+00	1.280523e+00	8.672487e-01	2.445737e+00	1.424455e+00	2.461577e+00	-6.288056e-01	-8.876279e-02	7.366182e-01	3.256356e+00	1.981602e+00	2.143110e+00	2.613952e+00	-8.453665e-02	8.413256e-01	3.973334e+00	2.307322e+00	2.301249e+00	1.850021e+00	-1.710226e-01	-1.317051e-01	6.950097e-01	1.731582e+00	-3.511715e-01	7.949745e-01	2.929987e+00	1.069791e+00	2.457931e+00	2.515312e-01	2.413358e+00	2.397259e+00	-7.657155e-01	2.030707e+00	5.386255e-02	4.142942e-01	1.510705e+00	2.044754e+00	-3.708766e-01	2.299220e+00	2.303686e+00	2.431466e+00	3.646393e+00	1.467057e+00	1.930620e+00
US81403231_252800417924_S01_GE1_107_Sep09_1_4	GSM2266752	age: 75	gender: male	AD	8.827163e-02	-5.839769e-02	-3.771598e-01	-7.934124e-01	-1.280681e+00	-4.555182e-01	2.497478e+00	-4.565581e-01	-1.542678e+00	-6.717185e-01	2.746921e+00	1.169335e+00	-2.556954e-01	3.130049e+00	-1.449560e+00	-6.941011e-01	8.401808e-01	1.471502e+00	-3.411050e-01	2.175965e+00	-1.868478e+00	-3.901382e-01	-1.113102e+00	1.901281e+00	1.931452e+00	-6.234547e-01	2.627604e+00	-5.022359e-01	3.257623e+00	2.623862e+00	2.268933e+00	-5.125220e-01	1.812436e+00	1.589409e+00	-1.214528e+00	1.492461e+00	-3.559779e-01	2.570135e+00	-1.743241e+00	6.278496e-01	6.834628e-01	-1.655319e+00	2.763109e+00	1.492634e+00	2.220476e+00
US81403231_252800417924_S01_GE1_107_Sep09_2_1	GSM2266753	age: 76	gender: female	AD	2.138306e+00	8.919487e-01	-4.744979e-01	6.761257e-02	6.896991e-01	-4.922634e-01	6.264751e-01	2.289978e+00	-1.271201e+00	-6.928855e-01	2.550548e-01	1.380299e+00	1.123438e+00	3.148906e-01	-1.493108e+00	-6.551934e-01	-2.784961e+00	-7.590950e-01	4.925640e-01	-9.038615e-02	3.649902e-01	-8.994255e-01	1.077229e+00	-1.333758e+00	-4.650906e-01	-4.341370e-01	-2.104301e-02	-4.925212e-01	-1.240527e-01	-5.218506e-02	-4.107149e-01	7.571469e-01	5.491583e-01	-4.424337e-01	-8.925692e-01	1.533972e+00	1.052092e-01	-1.685083e+00	-1.526593e+00	-5.188539e-01	4.240054e-01	4.176801e+00	5.602070e-01	-3.653506e-01	2.340766e+00
US81403231_252800417924_S01_GE1_107_Sep09_2_2	GSM2266754	age: 74	gender: female	AD	5.989567e-01	2.695589e+00	-1.173073e-01	-2.458639e-01	6.874426e-01	-2.068573e-01	8.869284e-01	7.673373e-01	-8.084583e-01	-4.959018e-01	1.067809e-01	1.985592e+00	-8.115565e-01	-2.940451e-02	-1.149957e+00	-3.198041e-01	-1.740096e+00	1.958099e+00	1.209158e+00	-6.045799e-01	-1.519768e+00	1.022426e+00	1.675195e+00	-8.990949e-01	-7.366602e-01	-2.081070e-01	-1.669608e-01	-2.151182e-01	3.475550e-01	1.337522e+00	1.250452e+00	7.877660e-01	3.312647e+00	-6.936116e-01	3.477160e+00	1.358745e+00	2.032192e+00	-5.533850e-01	-1.700433e+00	3.349006e-01	1.271273e+00	-1.365970e+00	-1.048697e+00	-3.172851e-02	3.101651e+00
US81403231_252800417924_S01_GE1_107_Sep09_2_3	GSM2266755	age: 73	gender: female	AD	1.605562e+00	5.507406e-01	-5.356803e-01	2.326983e+00	-1.167738e+00	-2.335093e-01	1.791354e-02	1.537172e+00	-8.406614e-01	-7.896404e-01	7.125540e-01	2.070974e+00	-2.726748e-01	4.446516e-01	1.151536e-01	-6.720750e-01	-1.608972e+00	-6.446418e-01	2.521237e+00	-1.306162e-01	1.484541e+00	-1.357360e+00	-9.190011e-01	9.303564e-02	-1.681977e+00	-3.099128e-01	4.333946e-01	-5.974661e-01	-1.982653e-01	2.387566e+00	4.000703e-01	-1.773857e+00	6.861737e-01	-2.115130e-01	-4.177801e-01	1.113625e+00	1.019262e+00	-3.255950e-01	-1.156531e+00	1.168565e+00	1.096683e+00	-1.716755e+00	1.158154e+00	-9.973296e-02	3.651904e+00
US81403231_252800417924_S01_GE1_107_Sep09_2_4	GSM2266756	age: 67	gender: female	AD	-6.963525e-01	3.842523e+00	1.886888e+00	3.158205e+00	1.061259e+00	2.250566e+00	-3.752379e-01	2.569897e+00	3.080934e+00	2.047020e+00	9.724891e-01	3.068769e+00	-9.886025e-01	-6.349321e-01	5.463117e-01	2.001619e+00	-4.957227e-01	2.285468e+00	3.876131e+00	2.291033e+00	-3.334226e-01	2.396965e+00	2.465688e+00	2.939161e+00	3.860602e-01	4.007860e+00	-7.723340e-02	2.213930e+00	-8.166352e-01	2.569751e+00	2.520327e+00	2.737998e-01	2.394223e+00	-1.131250e+00	1.497229e+00	2.477369e+00	1.624037e-01	2.414592e+00	-2.592690e-01	1.811089e+00	2.737014e+00	1.977736e-01	-4.611800e-01	2.180103e+00	2.592924e-01
US81403231_252800417928_S01_GE1_107_Sep09_1_1	GSM2266757	age: 79	gender: female	C	-5.540804e-01	4.147619e+00	1.544736e+00	1.497229e+00	1.228828e+00	2.256069e+00	4.063279e-01	3.957466e-02	2.255368e+00	1.723837e+00	1.729309e+00	3.810278e+00	2.442618e+00	-2.336680e-01	4.100098e-01	3.609240e+00	1.038982e-01	2.244300e+00	3.856406e+00	2.496647e+00	2.363680e+00	2.418365e+00	7.220655e-01	7.625194e-01	2.410347e+00	2.186797e+00	2.289843e-01	1.757571e+00	1.284343e-01	2.482507e+00	2.947582e+00	2.494519e+00	2.807121e+00	-4.943304e-01	1.074397e+00	2.323879e+00	2.568518e+00	-2.653372e-01	4.161144e+00	2.458361e+00	3.427932e+00	8.211531e-01	5.661530e-01	2.270384e+00	2.541473e+00
US81403231_252800417928_S01_GE1_107_Sep09_2_3	GSM2266758	age: 79	gender: female	C	1.457760434	2.659942503	0.622214283	0.719666859	0.938146962	2.033686443	-0.738969340	2.422689100	0.027759281	1.546933786	1.776886463	4.011884578	0.812541970	-0.275692956	2.884294582	1.963319359	-0.138147642	1.613229094	3.549104395	2.557179941	-0.638009119	1.832218747	0.264865353	0.114561741	2.278397023	1.741184197	0.189766580	1.485131557	-0.633751151	2.550941813	3.025135010	3.224331123	2.375837159	-1.187251922	0.211296255	2.059659945	-2.139460357	-0.568046007	-0.532924213	2.607258326	3.414793588	2.200167222	2.241789599	1.861629302	3.005822521
US81403231_252800417938_S01_GE1_107_Sep09_2_3	GSM2266759	age: 65	gender: female	C	2.289889e+00	2.588599e+00	2.052787e+00	1.904885e+00	7.732295e-01	2.111854e+00	2.495561e+00	2.446749e+00	6.366441e-01	1.372218e+00	-4.236688e-01	8.481925e-01	-6.363917e-01	-1.165067e+00	6.460311e-01	1.761861e+00	-5.447909e-01	-2.082738e-01	2.736794e+00	2.348006e+00	-4.164461e-01	5.036280e-01	1.213214e+00	2.399551e+00	-4.192993e-02	2.119910e+00	-5.856036e-01	1.779430e+00	-6.872130e-01	3.086073e+00	3.866166e+00	1.572799e+00	2.737136e+00	-7.831818e-01	8.774306e-01	1.359542e-01	5.237234e-01	-3.384995e-02	-3.332365e-01	2.506945e+00	2.740249e+00	1.957581e-01	6.350511e-01	2.234725e+00	3.445048e+00
US81403231_252800417957_S01_GE1_107_Sep09_1_1	GSM2266760	age: 73	gender: male	C	-3.044246e-01	3.164762e+00	1.912523e+00	1.538608e+00	3.746440e+00	2.260208e+00	-2.314721e-01	1.656260e+00	4.892573e-01	1.407992e+00	-6.033042e-01	2.517775e+00	5.837985e-01	-8.544774e-01	2.429617e+00	1.467747e+00	1.369470e-01	-1.488518e-01	3.447820e+00	-8.727861e-01	-3.089766e-01	2.299513e+00	1.101823e+00	1.116590e+00	2.515380e+00	2.042027e+00	2.103601e-01	1.556241e+00	-2.175006e-02	1.132664e+00	2.648516e+00	-1.636734e-01	2.513992e+00	-1.043414e+00	7.746534e-01	-1.309346e-01	6.545772e-01	-1.320731e-01	-2.461315e-01	7.288506e-01	2.592225e+00	9.750483e-01	-8.121145e-01	2.243748e+00	3.358598e+00
US81403231_252800417957_S01_GE1_107_Sep09_1_2	GSM2266761	age: 70	gender: female	C	-6.879509e-02	9.583610e-02	2.378071e+00	2.344121e+00	2.080138e+00	2.680646e+00	7.972025e-01	-1.940943e-01	2.608672e+00	2.824214e+00	-3.208460e-01	7.629584e-02	1.121887e-01	-8.390662e-01	1.966419e+00	2.310559e+00	7.396174e-02	1.067459e+00	2.580697e-01	-7.363712e-01	8.384017e-01	1.692780e+00	2.641146e+00	1.758946e+00	2.974811e+00	2.487772e+00	-6.083627e-01	2.328810e+00	7.284298e-01	2.156492e+00	-2.961149e-01	1.079170e+00	5.315936e-01	-2.719272e-01	1.925447e+00	-5.392196e-03	-1.772264e+00	2.635852e+00	8.909746e-01	-7.880940e-02	9.996536e-02	1.567001e+00	-1.220170e+00	2.658325e+00	1.401132e+00
US81403231_252800417957_S01_GE1_107_Sep09_1_3	GSM2266762	age: 80	gender: male	AD	-7.480507e-02	2.391948e+00	2.371019e+00	2.302349e+00	1.824023e+00	2.566280e+00	6.618805e-01	-1.609747e-01	1.519595e+00	2.200259e+00	1.225577e-01	1.178431e-01	-2.278650e-01	-1.135085e+00	1.716417e+00	2.278699e+00	1.367309e-01	7.982777e-01	2.814579e+00	-3.004813e-01	5.720881e-01	2.989441e+00	1.948969e+00	2.610298e+00	2.332705e+00	2.384737e+00	6.548651e-02	2.306946e+00	-2.794014e-01	2.605121e+00	2.618039e+00	7.637439e-01	2.716072e+00	-3.572161e-01	1.763017e+00	-2.127074e-01	-6.865674e-01	8.240119e-01	6.086206e-01	1.969432e+00	1.924667e+00	1.356653e+00	-1.155054e-01	2.541735e+00	2.583004e+00
US81403231_252800417957_S01_GE1_107_Sep09_1_4	GSM2266763	age: 77	gender: male	C	6.805694e-01	3.659372e+00	2.383785e+00	2.187109e+00	1.799346e+00	2.532527e+00	6.541950e-01	4.475214e-01	1.424740e+00	2.111760e+00	-4.310706e-01	4.222898e-01	5.583373e-01	-6.106007e-01	2.699254e+00	2.129622e+00	5.973533e-02	8.278030e-01	3.352655e+00	8.301023e-02	6.633801e-01	2.839891e+00	3.136323e+00	1.465472e+00	2.642935e+00	2.408277e+00	9.624542e-02	2.178745e+00	-2.465915e-01	2.517031e+00	1.154957e+00	3.270856e+00	1.894911e+00	-3.356404e-01	2.095158e+00	2.887713e-01	4.573657e-01	2.547827e+00	6.648891e-01	3.133788e-01	2.476021e+00	1.315706e+00	-1.107307e+00	2.513001e+00	1.272036e+00
US81403231_252800417957_S01_GE1_107_Sep09_2_1	GSM2266764	age: 74	gender: female	C	3.073842e-01	1.930620e+00	2.511847e+00	2.369718e+00	2.190460e+00	2.732883e+00	1.480448e+00	4.505224e-01	1.886888e+00	2.375588e+00	-1.236173e+00	1.275428e-02	8.082193e-03	3.156583e-01	1.971898e+00	2.362592e+00	1.326877e-02	1.388737e+00	2.910117e+00	-6.657979e-01	1.056641e+00	1.829230e+00	3.145467e+00	1.935888e+00	5.621641e-01	2.595302e+00	7.665186e-02	2.402641e+00	-3.790017e-02	2.269594e+00	5.072848e-01	1.252409e+00	1.423011e+00	-1.614186e-01	6.621592e+00	-1.076399e+00	-7.555174e-02	1.260001e+00	1.122303e+00	-7.526680e-01	2.271389e+00	1.670180e+00	-7.420487e-01	2.726269e+00	4.058454e+00
US81403231_252800417957_S01_GE1_107_Sep09_2_2	GSM2266765	age: 75	gender: male	C	1.308196e-02	1.843218e+00	2.610458e+00	2.618645e+00	2.356816e+00	3.489449e+00	1.654573e+00	7.705545e-01	2.208448e+00	2.527611e+00	-8.497286e-01	-3.112070e-01	8.175208e-01	-1.089924e+00	2.270230e+00	2.582626e+00	-6.087149e-01	1.801330e+00	1.845693e+00	8.093953e-02	1.616231e+00	2.209894e+00	2.410373e+00	2.224236e+00	1.331572e+00	2.808462e+00	-1.707233e-01	2.615700e+00	7.652916e-01	2.416956e+00	5.760467e-01	1.779430e+00	8.639867e-01	6.141305e-01	2.332918e+00	-4.121885e-01	-6.411301e-01	1.822479e+00	1.706376e+00	-5.106918e-01	3.130220e-01	2.103298e+00	-5.858826e-01	3.455589e+00	2.072470e+00
US81403231_252800417957_S01_GE1_107_Sep09_2_3	GSM2266766	age: 81	gender: female	C	2.639772e+00	2.967043e+00	2.352553e+00	2.133857e+00	1.454018e+00	3.100986e+00	5.465913e-02	-7.003932e-01	9.778418e-01	1.987120e+00	-6.563190e-01	8.965591e-01	-7.413074e-01	-1.270586e+00	2.609338e+00	2.075440e+00	-4.870891e-01	2.879622e+00	3.020545e+00	-6.610738e-01	-8.205329e-03	9.632585e-01	1.633605e+00	2.414348e+00	2.247889e+00	2.363752e+00	-2.839143e-01	2.159445e+00	-7.833815e-01	3.745961e+00	-8.878385e-01	3.076872e-01	2.260815e+00	-8.623176e-01	1.440546e+00	-8.617905e-01	-6.922322e-01	2.385383e-01	6.856795e-02	-3.501960e-01	1.678869e+00	8.139172e-01	-5.895162e-01	2.451034e+00	1.545410e+00
US81403231_252800417957_S01_GE1_107_Sep09_2_4	GSM2266767	age: 78	gender: male	C	1.320806e+00	-2.817178e-01	2.440861e+00	2.330904e+00	2.928393e+00	2.461334e+00	5.096502e-01	-2.406418e-01	1.314160e+00	2.164124e+00	7.444124e-01	2.008622e+00	-2.416262e-01	3.592770e-01	1.676209e+00	2.271443e+00	2.368453e+00	7.601112e-01	2.965268e+00	6.761257e-02	3.588568e-01	2.831440e+00	3.358598e+00	3.050642e+00	1.201707e-01	2.344430e+00	1.056405e+00	2.336995e+00	2.725672e-01	1.864897e+00	1.526059e+00	1.047032e+00	-1.859687e-01	-2.779322e-01	1.646748e+00	-1.981118e-01	-4.037691e-01	7.015868e-01	2.234257e+00	2.776392e+00	2.566991e+00	1.272007e+00	5.037421e-02	2.436389e+00	1.043382e+00
US81403231_252800417958_S01_GE1_107_Sep09_1_1	GSM2266768	age: 80	gender: female	C	5.613946e-01	-5.996138e-01	1.982466e+00	2.756782e+00	7.712800e-01	2.333452e+00	-3.807003e-01	2.527861e-01	3.780153e+00	1.269963e+00	3.795215e+00	-1.880776e+00	1.519239e+00	-5.493369e-01	4.955259e-01	1.765625e+00	-1.292923e+00	2.642644e-01	-1.194381e+00	-1.273349e+00	-3.869525e-01	3.407607e+00	6.121083e+00	4.162873e-01	2.779634e+00	2.162197e+00	1.573548e-01	1.437094e+00	-9.277835e-01	9.408585e-01	-9.856832e-01	3.226086e-01	-6.113520e-01	-7.766233e-01	3.099889e+00	-1.600074e+00	-1.253878e+00	2.506187e+00	3.567569e+00	-9.674937e-01	-1.449560e+00	6.964111e-02	-1.692050e+00	2.353786e+00	2.743137e-01
US81403231_252800417958_S01_GE1_107_Sep09_1_2	GSM2266769	age: 74	gender: female	AD	-2.492109e-01	-9.159932e-01	7.511099e-01	3.389631e-01	-1.503340e-02	1.230089e+00	-5.195065e-01	1.427214e+00	2.174691e+00	1.967813e-01	-1.748016e+00	-7.359305e-01	1.294234e+00	-1.131865e+00	1.742171e+00	2.501195e-01	-1.825465e+00	-1.934997e-01	-1.508368e+00	-1.156794e+00	-5.476400e-01	2.291687e+00	-1.629456e-02	3.905596e+00	-1.049872e-01	9.061390e-01	-1.127274e+00	2.743137e-01	-8.972350e-01	5.965687e-02	-9.343562e-01	-4.835597e-01	2.574264e+00	-9.161078e-01	-5.543706e-02	-7.141229e-02	-9.637001e-01	2.726269e+00	-5.259443e-01	-1.478295e+00	-1.561738e+00	-2.886925e-01	-1.524983e+00	1.238054e+00	-3.201545e-01
US81403231_252800417958_S01_GE1_107_Sep09_1_3	GSM2266770	age: 77	gender: female	AD	2.237559e+00	-1.007351e+00	7.839092e-01	3.917414e-01	-5.637040e-02	1.077358e+00	-5.423592e-01	4.543459e-01	1.391961e+00	1.331530e+00	-1.665126e+00	-1.534745e+00	2.501195e-01	-1.185232e+00	7.578777e-01	2.944688e-01	-1.710640e+00	-4.674313e-01	-2.460422e+00	-2.967132e-01	-5.999431e-01	1.321916e+00	1.017691e-02	-2.264539e-01	2.073569e+00	6.794697e-01	-9.184550e-01	3.858840e-01	-9.674937e-01	2.903041e-02	-1.023270e+00	-5.247089e-01	-1.107307e+00	-1.004741e+00	-1.062254e-01	-1.610805e+00	-2.713931e+00	1.974500e+00	-5.676794e-01	-7.197459e-01	-9.306016e-01	-2.780151e-01	-1.500660e+00	1.008408e+00	-2.225012e-01
US81403231_252800417958_S01_GE1_107_Sep09_1_4	GSM2266771	age: 82	gender: male	AD	1.618356e+00	-7.305984e-01	2.548383e+00	2.370788e+00	1.657233e+00	2.547994e+00	8.642604e-02	-4.724672e-01	1.089056e+00	2.302435e+00	-7.787200e-01	-1.933764e+00	1.881904e+00	-1.619899e-01	2.827879e+00	2.350312e+00	-1.100576e+00	5.418458e-01	-2.513105e+00	-5.307098e-01	5.029074e-02	3.918899e+00	2.019044e+00	2.886172e+00	3.490784e+00	2.346192e+00	-9.243947e-01	2.439949e+00	-6.426264e-01	1.960736e+00	-7.369533e-01	3.063782e+00	-8.544774e-01	-7.012508e-01	1.516808e+00	-1.426174e+00	-2.520842e+00	2.242501e+00	1.536033e-02	-1.481164e+00	-1.288615e+00	1.114096e+00	-1.665126e+00	2.511946e+00	7.063303e-01
US81403231_252800417958_S01_GE1_107_Sep09_2_1	GSM2266772	age: 77	gender: male	AD	2.450914e+00	-7.540082e-01	1.632947e+00	1.068698e+00	4.910945e-01	1.936957e+00	-3.060250e-01	-6.931566e-01	1.739499e-01	2.798005e+00	-1.576471e+00	-1.572411e+00	-7.051439e-01	-1.357580e+00	2.837896e-01	9.213080e-01	-1.780834e+00	-2.208838e-01	-2.198689e+00	-1.014564e+00	-3.344723e-01	1.003102e-01	4.912018e-01	2.298411e-01	-4.120294e-01	1.734095e+00	-1.138633e+00	9.492206e-01	-7.483597e-01	3.282996e+00	3.644075e+00	7.408285e-01	-3.123103e-01	-7.867063e-01	3.798936e+00	2.138252e+00	-1.633552e+00	1.948002e-01	-2.851563e-01	1.125006e+00	-1.434295e+00	2.450161e-02	-1.335977e+00	1.970929e+00	1.485866e-02
US81403231_252800417958_S01_GE1_107_Sep09_2_4	GSM2266773	age: 84	gender: male	AD	2.313778e+00	3.863132e-01	2.563972e+00	2.502946e+00	2.236978e+00	2.945485e+00	1.433756e+00	5.064657e-01	3.099889e+00	2.440305e+00	-9.425725e-01	-1.182907e+00	5.088378e-01	-3.473749e-01	3.381632e+00	2.485723e+00	1.261405e+00	1.618338e+00	-1.744429e+00	-1.410447e-01	1.378159e+00	2.037832e+00	2.321059e+00	2.042220e+00	2.388666e+00	2.571397e+00	1.355153e-01	2.534268e+00	4.975531e-01	2.334647e+00	3.635443e-01	1.518420e+00	1.610392e-01	4.162150e-01	2.180890e+00	-6.858289e-01	-2.028025e+00	1.826053e+00	1.434859e+00	-7.333854e-01	-1.361040e+00	1.986217e+00	-8.740171e-01	2.876065e+00	1.856685e+00
US81403231_252800417959_S01_GE1_107_Sep09_1_1	GSM2266774	age: 77	gender: male	C	1.678956e+00	1.304836e+00	2.470775e+00	2.539333e+00	2.185344e+00	2.858520e+00	1.204066e+00	6.807485e-01	1.942663e+00	2.344430e+00	1.968715e-01	-4.756055e-01	2.417795e-01	1.480217e-01	2.078912e+00	2.440597e+00	1.097172e+00	3.704641e+00	2.182943e+00	2.117254e-01	1.212522e+00	3.061079e+00	2.326864e+00	2.004465e+00	7.113744e-01	2.603922e+00	-7.075960e-02	2.423676e+00	1.218215e-01	2.262926e+00	3.797418e-01	1.383374e+00	-9.343262e-02	7.153291e-02	2.206049e+00	-6.488943e-01	-3.777201e-01	1.412684e+00	1.241709e+00	2.740157e-01	1.141831e+00	3.062583e+00	-5.347767e-01	3.277929e+00	3.245637e+00
US81403231_252800417959_S01_GE1_107_Sep09_1_2	GSM2266775	age: 75	gender: female	C	1.683034e-01	2.624151e+00	2.368495e+00	2.301816e+00	1.847934e+00	2.568749e+00	5.553145e-01	1.357749e+00	1.417995e+00	2.115169e+00	-4.984920e-01	-5.619215e-01	4.643704e-01	-9.456825e-01	1.752710e+00	2.220096e+00	-3.820427e-01	6.156104e-01	-8.625463e-01	-8.843363e-01	4.666923e-01	1.471502e+00	3.280379e+00	2.705869e+00	3.752454e-01	2.500191e+00	-6.618712e-01	2.223423e+00	-4.377145e-01	2.042502e+00	-5.068960e-01	6.585844e-01	1.391035e+00	-4.461149e-01	1.927626e+00	-6.582856e-02	-1.752941e+00	3.449058e+00	5.545589e-01	2.830324e-02	2.261372e-02	1.272451e+00	-1.361040e+00	2.569094e+00	1.244601e+00
US81403231_252800417959_S01_GE1_107_Sep09_1_3	GSM2266776	age: 71	gender: female	C	2.448103e+00	2.587598e+00	2.245993e+00	2.136815e+00	1.481153e+00	2.427328e+00	1.076425e+00	-4.578344e-01	1.151341e+00	1.822459e+00	-2.554313e-01	-2.592690e-01	-9.077533e-02	-1.286582e+00	1.374205e+00	1.973833e+00	-4.339591e-01	3.740333e+00	1.543559e+00	-1.002389e+00	2.958726e-01	2.264778e+00	2.759201e+00	1.250902e+00	2.304256e+00	2.321039e+00	-6.424367e-01	1.990758e+00	1.296147e+00	3.260836e+00	1.949287e+00	2.638422e+00	2.836720e+00	-6.079043e-01	1.519694e+00	-4.405843e-01	-1.014564e+00	2.514657e+00	3.289814e-01	-4.063274e-01	2.581340e-01	9.757700e-01	-1.515012e+00	2.443403e+00	3.715316e+00
US81403231_252800417959_S01_GE1_107_Sep09_1_4	GSM2266777	age: 70	gender: male	AD	-1.271779e-01	1.016349e+00	2.445499e+00	2.340780e+00	1.863885e+00	2.571818e+00	8.407830e-01	1.566686e+00	1.601648e+00	2.140848e+00	-5.016197e-01	-1.062613e+00	-1.048545e-01	-1.278564e+00	1.824191e+00	2.262290e+00	-2.148504e-01	9.521074e-01	1.574354e+00	4.199724e-01	7.533815e-01	1.544905e+00	2.019677e+00	1.660153e+00	2.713424e+00	2.468918e+00	-7.729409e-01	3.518395e+00	6.067251e-01	3.799400e+00	-2.469274e-01	3.071890e+00	2.438862e+00	-2.108328e-01	1.889437e+00	1.337287e+00	-9.459162e-01	2.813860e+00	7.953355e-01	9.986584e-01	8.145753e-01	1.451706e+00	-7.745105e-01	2.600307e+00	2.715130e+00
US81403231_252800417959_S01_GE1_107_Sep09_2_1	GSM2266778	age: 84	gender: male	C	5.481710e-01	9.391443e-01	2.433650e+00	2.523643e+00	2.747268e+00	2.687894e+00	1.085491e+00	9.750483e-01	1.948237e+00	2.317643e+00	-3.112070e-01	-1.360260e+00	2.130925e+00	-1.921522e-01	1.948780e+00	2.418333e+00	-5.307098e-01	1.231798e+00	1.392721e+00	-4.988480e-01	9.975794e-01	2.705405e+00	2.289088e+00	1.869313e+00	3.047538e+00	3.283228e+00	-2.264539e-01	2.405255e+00	5.086307e-02	2.222150e+00	2.096963e-01	1.216511e+00	2.105073e+00	-3.280970e-02	2.082318e+00	1.112075e+00	-7.920209e-01	1.410619e+00	1.116160e+00	-5.488014e-01	9.341079e-01	1.649462e+00	-7.107627e-01	2.687792e+00	2.919812e+00
US81403231_252800417959_S01_GE1_107_Sep09_2_2	GSM2266779	age: 70	gender: female	C	-1.503340e-02	2.732714e+00	2.378366e+00	2.526568e+00	1.929856e+00	2.637976e+00	8.967739e-01	5.306985e-01	1.803154e+00	2.255155e+00	-4.272301e-01	-1.431774e+00	-4.622991e-02	-1.187408e+00	2.561731e+00	2.408135e+00	-3.455467e-01	1.077168e+00	1.326870e+00	-5.952517e-01	1.433907e+00	1.719347e+00	2.279084e+00	1.744552e+00	3.167331e+00	2.425891e+00	6.871706e-02	2.400656e+00	-1.289423e-01	2.079506e+00	1.678747e-01	3.407607e+00	1.657329e+00	-1.731773e-01	2.035219e+00	-1.049615e+00	-9.627869e-01	1.625580e+00	8.852665e-01	5.355345e-01	6.704890e-01	1.566611e+00	-1.177838e+00	2.672039e+00	1.506345e+00
US81403231_252800417959_S01_GE1_107_Sep09_2_3	GSM2266780	age: 76	gender: male	C	-6.246428e-01	2.089382e+00	2.343859e+00	2.355627e+00	1.824285e+00	2.513196e+00	8.582471e-01	7.501101e-02	1.625440e+00	2.097018e+00	-1.244603e-01	-6.420427e-01	1.332429e+00	-1.073430e+00	3.196893e+00	2.238294e+00	-1.742923e-01	1.352605e+00	1.213176e+00	-6.180416e-01	7.568639e-01	1.573898e+00	3.531065e+00	1.636686e+00	3.024551e+00	2.447116e+00	-3.520015e-01	2.231320e+00	-1.454148e-01	1.970006e+00	-1.963323e-01	1.001033e+00	2.188970e+00	-1.713521e-01	1.919394e+00	-7.814835e-01	-4.016114e-01	2.467633e+00	8.610190e-01	2.843387e-01	7.988397e-01	1.450017e+00	-6.194826e-01	2.531200e+00	1.439338e+00
US81403231_252800417959_S01_GE1_107_Sep09_2_4	GSM2266781	age: 91	gender: male	C	3.441848e-01	2.700551e+00	2.531997e+00	2.398011e+00	2.008622e+00	2.595655e+00	1.193746e+00	2.439192e-01	1.837791e+00	6.365271e+00	2.815972e-01	-9.696473e-01	3.188625e-01	-8.185728e-01	1.937995e+00	2.328790e+00	-2.658046e-01	1.316975e+00	1.156597e+00	-2.385439e-01	1.063690e+00	2.746060e+00	2.152477e+00	2.683739e+00	1.470102e+00	2.528280e+00	-3.070446e-02	2.332331e+00	2.405357e-01	3.289271e+00	1.131370e+00	2.327350e+00	2.602791e+00	1.871579e-01	2.004680e+00	-7.037962e-01	-4.492024e-01	1.371007e+00	1.161955e+00	-1.581996e-01	5.507406e-01	2.744095e+00	-7.891620e-01	2.617832e+00	1.657819e+00
US91203660_252800417088_S01_GE1_107_Sep09_1_1	GSM2266782	age: 86	gender: male	C	-1.736988e-02	1.539064e+00	-8.583113e-01	-1.126445e+00	-4.666331e-01	-6.891659e-01	3.639774e-01	1.703650e-01	-1.185093e+00	-1.040296e+00	2.397657e+00	2.896063e+00	2.449868e+00	3.336402e+00	8.423055e-01	-1.052545e+00	2.736263e+00	-7.538931e-01	4.305103e+00	2.023806e+00	-2.701137e-01	2.700171e+00	2.948687e-01	1.524680e+00	3.876507e-01	-8.848637e-01	1.136716e+00	-9.035936e-01	1.701099e+00	-1.254520e+00	3.761672e-01	5.946589e-01	-5.546040e-01	-2.216194e-01	2.476021e+00	1.724424e+00	7.726432e+00	2.158449e+00	-1.929052e+00	2.664153e+00	3.618496e+00	-1.040694e+00	7.091035e-01	-7.856660e-01	-6.430949e-01
US91203660_252800417088_S01_GE1_107_Sep09_1_2	GSM2266783	age: 66	gender: female	C	-1.853094e-01	1.867720e+00	5.051283e-01	-9.436251e-01	-1.261057e+00	-5.072238e-01	-1.085412e+00	2.453734e+00	2.494400e+00	-8.592349e-01	2.178266e+00	2.680583e+00	2.100461e+00	3.075989e+00	2.729238e+00	-8.663398e-01	2.502271e+00	-8.675126e-01	4.181552e+00	8.558048e-01	-2.149256e+00	2.593155e+00	1.227343e+00	-9.077635e-01	3.361486e+00	-5.516226e-01	-1.931688e-02	-7.135894e-01	7.001916e-01	-9.813877e-01	2.349167e+00	2.794221e+00	-1.043531e+00	-9.152842e-02	2.404769e+00	9.195410e-01	6.735292e+00	2.510393e+00	-2.083406e+00	2.707460e+00	3.382267e+00	-1.654595e+00	-6.387538e-01	-6.534550e-01	2.815549e+00
US91203660_252800417088_S01_GE1_107_Sep09_1_3	GSM2266784	age: 80	gender: female	C	2.401878e+00	2.148104e+00	-6.874129e-01	-9.735761e-01	-3.229068e-01	-5.099109e-01	-5.077504e-01	7.316339e-01	2.723059e+00	-9.794434e-01	2.223776e+00	2.714421e+00	1.943757e+00	3.314962e+00	3.492499e+00	-9.552163e-01	2.288274e+00	1.617078e-01	4.095534e+00	1.681770e+00	-4.029012e-01	2.475451e+00	2.635750e+00	-1.307966e+00	1.468977e+00	-7.803612e-01	-2.161275e-01	-8.450660e-01	1.172666e+00	-1.170505e+00	1.547966e+00	8.504363e-01	2.574367e+00	2.496647e+00	-1.383518e+00	6.936084e-01	6.121083e+00	2.503791e+00	1.249329e-01	2.689381e+00	3.636236e+00	-1.698223e+00	2.667370e-02	-5.989589e-01	3.068769e+00
US91203660_252800417088_S01_GE1_107_Sep09_1_4	GSM2266785	age: 78	gender: female	C	2.157585e+00	2.568617e+00	-3.782811e-01	3.220024e+00	-6.727467e-01	-3.867962e-01	-3.154984e-01	-1.184614e+00	1.875791e+00	-9.674937e-01	2.532448e+00	2.788605e+00	2.476888e+00	3.227786e+00	-3.621106e-01	-9.274676e-01	2.555932e+00	-1.593400e+00	4.051323e+00	1.765045e+00	-2.099476e+00	1.391961e+00	2.939923e+00	2.138306e+00	1.681654e+00	-2.136064e-01	2.966447e-01	-8.514329e-01	-1.020240e+00	-8.189755e-01	2.383394e-02	2.313403e+00	2.247269e+00	9.643026e-01	-1.279973e+00	2.219752e+00	5.997550e+00	2.782760e+00	-8.667773e-01	2.882759e+00	3.689976e+00	1.903176e+00	2.747375e-03	7.293102e-01	3.909190e-01
US91203660_252800417088_S01_GE1_107_Sep09_2_1	GSM2266786	age: 69	gender: female	C	-1.091954e-02	2.560938e+00	-1.210720e+00	-8.631846e-01	-2.890707e-01	-9.392692e-01	-5.726920e-01	-6.451237e-01	-8.489670e-01	-1.457623e+00	2.399421e+00	3.272940e+00	2.244300e+00	2.538112e+00	3.006756e+00	-1.395929e+00	2.408780e+00	1.757320e-01	3.968765e+00	5.569992e-01	-1.067868e+00	-7.404490e-01	2.453562e+00	2.376420e+00	-3.736975e-01	-9.445635e-01	4.093014e-02	-1.304378e+00	-7.505824e-02	-2.920335e-01	4.899628e-01	-1.464643e+00	3.105098e-01	2.274939e+00	3.059766e+00	1.684850e+00	5.997550e+00	-2.308836e-01	1.908464e+00	2.852082e+00	3.606522e+00	-6.239192e-01	1.052361e+01	-9.530697e-01	2.710365e+00
US91203660_252800417088_S01_GE1_107_Sep09_2_2	GSM2266787	age: 78	gender: male	C	1.703650e-01	1.973246e+00	-1.155703e+00	5.563784e-01	-8.553122e-01	-9.340107e-01	3.226941e-01	-2.471981e+00	-1.216735e+00	-1.526321e+00	2.436698e+00	3.642681e+00	1.763886e+00	2.664966e+00	-6.939906e-01	-1.387906e+00	2.127324e+00	-3.712039e-01	4.251013e+00	6.341626e-01	-4.900821e-01	-7.005922e-01	1.200780e+00	8.290116e-01	-7.388691e-01	-1.136751e+00	2.641893e-01	-1.343016e+00	1.784098e+00	1.120415e+00	1.675195e+00	1.595128e+00	2.183401e+00	2.193830e+00	-1.921962e+00	2.231214e+00	6.521811e+00	1.465515e+00	2.593506e+00	3.091621e+00	3.897302e+00	-1.543455e-01	-1.159314e-01	-9.856832e-01	2.515773e+00
US91203660_252800417088_S01_GE1_107_Sep09_2_3	GSM2266788	age: 85	gender: female	C	1.302242e+00	2.173391e+00	-1.350145e+00	-1.144122e-01	2.394430e+00	-1.017015e+00	2.272830e+00	-7.081140e-01	-2.119401e+00	-7.737156e-01	2.420360e+00	2.464538e+00	1.775276e+00	2.743848e+00	2.101118e+00	-1.480645e+00	3.791063e-01	1.113218e+00	3.603524e+00	1.770175e+00	4.534951e+00	-2.190934e+00	2.963272e+00	-1.041372e+00	-1.407441e+00	-1.137268e+00	-5.541722e-01	-1.199699e+00	1.934834e+00	1.273154e+00	2.475173e+00	6.849295e-02	2.296930e+00	2.646515e+00	-1.917239e+00	7.375404e-01	5.774175e+00	-2.650846e+00	-8.343976e-01	3.097601e+00	3.332559e+00	-2.502625e-01	-6.833927e-02	-1.021729e+00	2.688174e+00
US91203660_252800417088_S01_GE1_107_Sep09_2_4	GSM2266789	age: 81	gender: male	C	8.767147e-01	1.942311e+00	-1.057532e+00	-7.473456e-01	-5.342756e-01	-9.815222e-01	-4.710542e-01	-3.898433e-01	-1.974862e+00	-6.220395e-01	3.122228e+00	2.227900e+00	-1.574426e-01	2.587269e+00	-1.863688e+00	-1.343016e+00	3.652333e+00	-5.425586e-01	3.882546e+00	1.328926e-01	-5.891476e-01	-7.676041e-01	-1.071906e-01	5.464113e-01	-2.292961e+00	-1.089503e+00	2.390671e+00	-1.345351e+00	2.315798e+00	-5.079176e-01	3.326657e-01	-2.697456e-01	6.418584e-01	2.070974e+00	-1.799483e+00	1.469026e+00	4.920285e+00	-2.071759e-01	2.376560e+00	2.711949e+00	3.012754e+00	-5.126145e-01	2.090366e+00	-9.947270e-01	-6.376362e-01
[truncated: 5,000 more columns]
